# Supplementary material for: Genetic characteristics of Jiaji Duck by whole genome re-sequencing
Source: PLoS One. 2020 Feb 12;15(2):e0228964. doi: 10.1371/journal.pone.0228964 (PMC7015413; doi:10.1371/journal.pone.0228964)
Supplement: S1 Table — (XLSX) [file pone.0228964.s001.xlsx]

## Sheet: Sheet1
S1 Table. The biological process (BP) of GO analysis for genes covering at least one JJ-specific nonsynonymous SNP
GO_accession	Description	Term_type	Over_represented_pValue	Corrected_pValue	DEG_item	DEG_list	Bg_item	Bg_list	Gene_names
GO:0043412	macromolecule modification	biological_process	9.5001e-13	4.6246e-10	397	3621	976	11806	gene17430,gene1512,gene15993,gene13921,gene1752,gene16766,gene4935,gene5828,gene9940,gene5539,gene13001,gene15380,gene21237,gene3347,gene12018,gene5791,gene21976,gene17660,gene2982,gene12402,gene7611,gene12237,gene8029,gene20430,gene17197,gene7165,gene7842,gene19336,gene14155,gene19507,gene21993,gene20911,gene4533,gene16774,gene9566,gene17748,gene13772,gene16909,gene6992,gene8540,gene8896,gene160…
GO:0006793	phosphorus metabolic process	biological_process	6.9899e-10	1.2152e-07	261	3621	628	11806	gene6106,gene9371,gene15656,gene11656,gene16600,gene17262,gene15190,gene17453,gene730,gene2251,gene6155,gene12245,gene18734,gene15315,gene4113,gene21051,gene20027,gene12249,gene20370,gene4549,gene4205,gene15172,gene9974,gene4529,gene12641,gene12535,gene19211,gene11007,gene21481,gene17230,gene3613,gene11827,gene13072,gene18440,gene15872,gene20486,gene13645,gene21989,gene17104,gene6662,gene14336,ge…
GO:0006796	phosphate-containing compound metabolic process	biological_process	6.9899e-10	1.2152e-07	261	3621	628	11806	gene11759,gene10950,gene7917,gene21254,gene21015,gene11577,gene1933,gene12307,gene8912,gene18717,gene16410,gene10422,gene10960,gene15522,gene20524,gene19135,gene4230,gene16026,gene9901,gene1054,gene2593,gene7951,gene20489,gene12638,gene3439,gene21629,gene18578,gene11746,gene12485,gene6148,gene13655,gene5660,gene12515,gene9675,gene8469,gene13080,gene15371,gene5692,gene12068,gene14437,gene16402,gen…
GO:0006464	protein modification process	biological_process	5.6857e-09	9.226e-07	327	3621	830	11806	gene11345,gene12592,gene4394,gene9469,gene11891,gene1945,gene9527,gene21352,gene14813,gene20283,gene15722,gene4411,gene6565,gene400,gene8004,gene18077,gene738,gene16179,gene913,gene4900,gene19147,gene7276,gene988,gene20664,gene348,gene14557,gene8154,gene11792,gene4062,gene10386,gene17425,gene23193,gene19342,gene1,gene9130,gene8268,gene1003,gene15605,gene14154,gene21443,gene1370,gene10671,gene2964…
GO:0008152	metabolic process	biological_process	1.7339e-06	0.00020097	1864	3621	5707	11806	gene7439,gene3509,gene17265,gene19192,gene4677,gene15573,gene11147,gene1781,gene16325,gene9831,gene10773,gene16570,gene13622,gene13185,gene14160,gene17557,gene1605,gene19169,gene18456,gene6610,gene20652,gene14833,gene7274,gene16909,gene19739,gene18928,gene11029,gene17936,gene16867,gene1375,gene14907,gene5828,gene18387,gene16766,gene8088,gene14756,gene1396,gene7165,gene17197,gene2200,gene13448,gen…
GO:0006470	protein dephosphorylation	biological_process	2.2691e-06	0.00023013	51	3621	95	11806	gene1605,gene9675,gene9719,gene8896,gene10843,gene8454,gene20200,gene2730,gene1781,gene5737,gene4529,gene4676,gene16973,gene8938,gene482,gene9716,gene19507,gene13158,gene15315,gene11792,gene4205,gene18578,gene10761,gene19342,gene2783,gene11329,gene3347,gene19042,gene2987,gene6155,gene13645,gene21757,gene20664,gene18440,gene12702,gene4900,gene8029,gene4935,gene10950,gene12068,gene9469,gene15661,ge…
GO:0016311	dephosphorylation	biological_process	2.2691e-06	0.00023013	51	3621	95	11806	gene12068,gene3517,gene9469,gene15661,gene10950,gene4935,gene18109,gene14367,gene12641,gene1512,gene20283,gene10618,gene15380,gene4411,gene11329,gene19042,gene3347,gene18440,gene2987,gene6155,gene13645,gene20664,gene21757,gene8029,gene12702,gene4900,gene9716,gene13158,gene11792,gene15315,gene19507,gene4205,gene18578,gene2783,gene19342,gene10761,gene9675,gene1605,gene8454,gene9719,gene8896,gene108…
GO:0006304	DNA modification	biological_process	2.7246e-06	0.00026527	67	3621	135	11806	gene7827,gene19380,gene9227,gene18567,gene9707,gene11926,gene16832,gene8162,gene20267,gene12657,gene12782,gene5290,gene13449,gene4513,gene16768,gene7995,gene10890,gene1652,gene15540,gene15608,gene15981,gene17469,gene2430,gene11825,gene12229,gene16704,gene11124,gene21311,gene11114,gene9405,gene17427,gene20258,gene17363,gene16921,gene18996,gene9863,gene15560,gene3027,gene18999,gene7045,gene20295,ge…
GO:0006468	protein phosphorylation	biological_process	1.0088e-05	0.00075142	189	3621	476	11806	gene11035,gene9974,gene4254,gene6923,gene4549,gene15172,gene5788,gene20370,gene21051,gene20027,gene5257,gene12249,gene18734,gene6945,gene4113,gene13188,gene1087,gene2251,gene14115,gene19563,gene5054,gene15190,gene730,gene17453,gene16600,gene15075,gene2258,gene11656,gene14092,gene23341,gene21323,gene15656,gene15877,gene1969,gene15509,gene11892,gene6106,gene10649,gene4515,gene17068,gene14541,gene11…
GO:0016310	phosphorylation	biological_process	1.1695e-05	0.00081328	204	3621	520	11806	gene20370,gene4549,gene6923,gene5788,gene6847,gene15172,gene18734,gene6945,gene13188,gene4113,gene21051,gene5257,gene12249,gene20027,gene11035,gene4254,gene9974,gene15656,gene15877,gene1969,gene21323,gene10649,gene7172,gene11892,gene15509,gene6106,gene9371,gene15190,gene5054,gene730,gene17453,gene14115,gene2251,gene1087,gene12245,gene19563,gene2258,gene23341,gene14092,gene11656,gene15075,gene1660…
GO:0009307	DNA restriction-modification system	biological_process	1.3231e-05	0.00081654	56	3621	112	11806	gene16832,gene8162,gene20267,gene18361,gene12657,gene12782,gene5290,gene9095,gene18328,gene13449,gene7827,gene19380,gene16921,gene17363,gene18996,gene9863,gene15560,gene18567,gene3027,gene18999,gene7045,gene5083,gene20295,gene7470,gene11926,gene1765,gene17786,gene7995,gene10890,gene4513,gene1735,gene19106,gene18230,gene17469,gene15981,gene18802,gene2430,gene11711,gene2657,gene2197,gene6009,gene16…
GO:0044355	clearance of foreign intracellular DNA	biological_process	1.3231e-05	0.00081654	56	3621	112	11806	gene21311,gene11114,gene11124,gene17430,gene16704,gene12229,gene11825,gene20541,gene20258,gene17427,gene13001,gene9405,gene14057,gene15608,gene6009,gene1652,gene2197,gene2657,gene11711,gene2430,gene18802,gene17469,gene15981,gene18230,gene1735,gene19106,gene4513,gene10890,gene7995,gene17786,gene1765,gene7470,gene11926,gene20295,gene5083,gene18999,gene7045,gene3027,gene18567,gene18996,gene9863,gene…
GO:0019752	carboxylic acid metabolic process	biological_process	1.3419e-05	0.00081654	144	3621	350	11806	gene10395,gene17426,gene6631,gene21417,gene12440,gene20823,gene3547,gene3716,gene17121,gene12159,gene5747,gene161,gene12477,gene5328,gene784,gene17516,gene5532,gene4626,gene2706,gene6735,gene18580,gene7272,gene14954,gene21194,gene6194,gene3061,gene17012,gene8907,gene20050,gene4722,gene15061,gene20766,gene19739,gene8722,gene18928,gene17371,gene19791,gene1819,gene14663,gene9522,gene8038,gene15350,g…
GO:0043436	oxoacid metabolic process	biological_process	1.3419e-05	0.00081654	144	3621	350	11806	gene18057,gene16682,gene16177,gene12549,gene19217,gene2410,gene13747,gene9045,gene17656,gene6342,gene20591,gene9300,gene21262,gene16412,gene3519,gene5749,gene18912,gene15731,gene15568,gene3778,gene4126,gene20244,gene8794,gene7542,gene6923,gene10134,gene9213,gene16489,gene10280,gene744,gene6492,gene10591,gene21902,gene3711,gene10333,gene188,gene11934,gene11339,gene17162,gene11083,gene12548,gene153…
GO:0007155	cell adhesion	biological_process	1.5312e-05	0.00088737	105	3621	242	11806	gene11723,gene8237,gene4988,gene15584,gene9046,gene11797,gene17349,gene5014,gene16074,gene11042,gene10233,gene20915,gene12257,gene8379,gene4318,gene19343,gene5003,gene1643,gene17577,gene6358,gene18923,gene1678,gene21995,gene18908,gene21295,gene18172,gene619,gene10960,gene22068,gene6077,gene20695,gene210,gene17783,gene21279,gene16077,gene596,gene6847,gene14220,gene14429,gene3080,gene20240,gene9716…
GO:0022610	biological adhesion	biological_process	1.5312e-05	0.00088737	105	3621	242	11806	gene23657,gene15666,gene13860,gene10492,gene3689,gene17326,gene14987,gene14979,gene20526,gene16070,gene17569,gene18185,gene14541,gene11742,gene22069,gene20521,gene15820,gene5008,gene12594,gene16071,gene14084,gene16143,gene3671,gene10984,gene5298,gene7255,gene3097,gene4814,gene16076,gene11753,gene11438,gene13476,gene2306,gene20480,gene18416,gene3847,gene16061,gene14934,gene3669,gene818,gene2560,ge…
GO:0006082	organic acid metabolic process	biological_process	1.6501e-05	0.0009128	144	3621	351	11806	gene21902,gene10591,gene10134,gene9213,gene16489,gene6492,gene10280,gene744,gene3711,gene10333,gene20244,gene4126,gene3778,gene6923,gene7542,gene8794,gene21262,gene16412,gene20591,gene9300,gene15731,gene5749,gene18912,gene15568,gene3519,gene19217,gene16682,gene18057,gene12549,gene16177,gene6342,gene2410,gene9045,gene17656,gene13747,gene9712,gene17457,gene9659,gene21332,gene3988,gene4188,gene10409…
GO:0042180	cellular ketone metabolic process	biological_process	1.6501e-05	0.0009128	144	3621	351	11806	gene1341,gene7998,gene19792,gene4073,gene12130,gene21406,gene11859,gene14116,gene14337,gene5292,gene10626,gene8076,gene14663,gene9522,gene8038,gene15350,gene1755,gene11619,gene12034,gene4354,gene2854,gene3291,gene17769,gene1966,gene23309,gene21825,gene17004,gene16445,gene23975,gene11198,gene20820,gene20683,gene3716,gene12159,gene17121,gene5747,gene161,gene12477,gene5328,gene784,gene17516,gene4626…
GO:0007018	microtubule-based movement	biological_process	4.2863e-05	0.0020238	13	3621	16	11806	gene17641,gene17033,gene15560,gene11260,gene17034,gene17874,gene15571,gene283,gene16439,gene4726,gene4551,gene6360,gene17640
GO:0044106	cellular amine metabolic process	biological_process	4.3236e-05	0.0020238	130	3621	317	11806	gene16412,gene21262,gene9300,gene15568,gene15731,gene18912,gene5749,gene19217,gene12549,gene16177,gene16682,gene6342,gene9045,gene13747,gene2410,gene21902,gene10591,gene6492,gene744,gene10280,gene9213,gene16489,gene10134,gene10333,gene3711,gene20244,gene4126,gene3778,gene6923,gene7542,gene11284,gene15638,gene11002,gene973,gene3732,gene21582,gene16162,gene10479,gene17162,gene11339,gene11934,gene12…
GO:0044281	small molecule metabolic process	biological_process	6.9021e-05	0.0028979	271	3621	731	11806	gene4126,gene15315,gene8794,gene7542,gene16470,gene16489,gene9213,gene744,gene7708,gene10333,gene21780,gene19217,gene9679,gene10259,gene2410,gene13747,gene8719,gene17656,gene16412,gene20591,gene8623,gene5749,gene18912,gene17887,gene5545,gene3519,gene19868,gene1790,gene4685,gene5449,gene1760,gene9287,gene6867,gene16687,gene9731,gene12767,gene17457,gene11948,gene9659,gene21332,gene13850,gene10409,g…
GO:0044271	cellular nitrogen compound biosynthetic process	biological_process	0.00011136	0.0045842	164	3621	420	11806	gene5139,gene7470,gene1819,gene6240,gene1160,gene4770,gene19791,gene12658,gene2374,gene19739,gene21253,gene17193,gene10796,gene20139,gene14712,gene15061,gene13622,gene18659,gene17557,gene2344,gene17012,gene6194,gene3061,gene14556,gene15861,gene19221,gene9256,gene7272,gene19474,gene6304,gene18580,gene2706,gene3716,gene4689,gene14437,gene12440,gene17426,gene13001,gene1674,gene16775,gene16669,gene21…
GO:0009308	amine metabolic process	biological_process	0.000113	0.0045842	141	3621	354	11806	gene11619,gene1755,gene15350,gene17394,gene8038,gene9522,gene14663,gene7248,gene8076,gene10626,gene278,gene14337,gene5292,gene11859,gene14116,gene21406,gene12130,gene4073,gene7998,gene1341,gene19792,gene20683,gene11198,gene20820,gene19655,gene23975,gene16445,gene17004,gene4759,gene21825,gene23309,gene12715,gene9048,gene4354,gene2854,gene3291,gene12034,gene3547,gene21013,gene20823,gene12440,gene21…
GO:0006520	cellular amino acid metabolic process	biological_process	0.00011747	0.0046874	123	3621	303	11806	gene6923,gene16445,gene7542,gene23975,gene20820,gene11198,gene20244,gene4126,gene20683,gene3778,gene12034,gene10333,gene3711,gene3291,gene4354,gene2854,gene21825,gene23309,gene21902,gene10591,gene6492,gene10280,gene744,gene10134,gene9213,gene16489,gene17004,gene9522,gene14663,gene6342,gene9045,gene15350,gene13747,gene2410,gene19217,gene1755,gene12549,gene16177,gene16682,gene15568,gene4073,gene121…
GO:0044283	small molecule biosynthetic process	biological_process	0.0001442	0.0056609	97	3621	231	11806	gene17426,gene3434,gene16775,gene342,gene12548,gene14437,gene12440,gene11339,gene11934,gene12725,gene15465,gene3716,gene10479,gene4689,gene13247,gene16094,gene18580,gene11002,gene2706,gene973,gene7272,gene11301,gene19474,gene19771,gene6622,gene17012,gene14556,gene6194,gene3061,gene17874,gene20764,gene4188,gene17193,gene3988,gene10796,gene10409,gene9659,gene15061,gene5715,gene20766,gene1819,gene17…
GO:0006725	cellular aromatic compound metabolic process	biological_process	0.00016746	0.0064699	83	3621	193	11806	gene14663,gene8502,gene2371,gene11577,gene17394,gene1340,gene1161,gene18076,gene1755,gene11124,gene12549,gene11042,gene1341,gene19792,gene5497,gene2803,gene5545,gene14116,gene17393,gene21262,gene6433,gene11755,gene3041,gene8623,gene8265,gene6923,gene8036,gene2158,gene11098,gene19333,gene20244,gene9262,gene21560,gene11198,gene2854,gene3291,gene2062,gene12715,gene12571,gene16470,gene15629,gene21902…
GO:0044238	primary metabolic process	biological_process	0.00023151	0.0086691	1629	3621	5032	11806	gene14437,gene649,gene22118,gene14132,gene10470,gene6631,gene3069,gene11809,gene21543,gene9894,gene7187,gene15779,gene551,gene12867,gene6894,gene18580,gene17516,gene12155,gene21671,gene1943,gene1112,gene11209,gene20177,gene17121,gene19652,gene12225,gene7495,gene6194,gene21604,gene9832,gene15861,gene17361,gene19406,gene13795,gene8400,gene2789,gene17326,gene20766,gene2841,gene9879,gene7470,gene1979…
GO:0019438	aromatic compound biosynthetic process	biological_process	0.00031761	0.010941	45	3621	94	11806	gene12571,gene2062,gene15061,gene17557,gene2854,gene3291,gene21253,gene17193,gene19153,gene1160,gene9213,gene2374,gene10591,gene21902,gene15629,gene11098,gene15649,gene2158,gene6923,gene19474,gene9262,gene3061,gene11198,gene21560,gene14556,gene17012,gene20244,gene4689,gene5497,gene12725,gene19792,gene18580,gene17393,gene6304,gene6433,gene12548,gene16775,gene1161,gene2371,gene14663,gene8502,gene12…
GO:0016054	organic acid catabolic process	biological_process	0.00031915	0.010941	13	3621	18	11806	gene8794,gene15324,gene4722,gene17769,gene14954,gene1760,gene6492,gene744,gene19868,gene10134,gene18057,gene17004,gene15638
GO:0046395	carboxylic acid catabolic process	biological_process	0.00031915	0.010941	13	3621	18	11806	gene1760,gene17769,gene14954,gene8794,gene15324,gene4722,gene15638,gene10134,gene18057,gene17004,gene6492,gene19868,gene744
GO:0008150	biological_process	biological_process	0.00037032	0.012347	2763	3621	8773	11806	gene7907,gene5217,gene13503,gene9256,gene15705,gene7485,gene14672,gene21731,gene17037,gene20199,gene15632,gene12142,gene6843,gene19176,gene17029,gene21911,gene17371,gene17772,gene962,gene10796,gene487,gene19587,gene8938,gene2558,gene17984,gene3622,gene20823,gene1597,gene591,gene5027,gene13425,gene1813,gene9340,gene4288,gene16129,gene17526,gene2550,gene10902,gene20568,gene17957,gene14270,gene9377,…
GO:0019538	protein metabolic process	biological_process	0.00038929	0.012804	765	3621	2278	11806	gene20532,gene10910,gene17798,gene14150,gene17521,gene19232,gene7595,gene20820,gene97,gene7714,gene15366,gene5845,gene19150,gene11176,gene11253,gene7707,gene8537,gene19850,gene21825,gene4185,gene9890,gene21662,gene398,gene20294,gene20779,gene14619,gene7156,gene428,gene11124,gene20391,gene12257,gene10748,gene4988,gene14694,gene9119,gene12778,gene488,gene7078,gene8904,gene1097,gene21995,gene10132,g…
GO:0051186	cofactor metabolic process	biological_process	0.0004496	0.014399	93	3621	226	11806	gene19771,gene6909,gene16803,gene6867,gene15649,gene7779,gene3061,gene12820,gene17278,gene17874,gene17536,gene995,gene10796,gene21253,gene17557,gene5715,gene5984,gene14712,gene18328,gene15560,gene5139,gene4625,gene3311,gene19791,gene12658,gene2374,gene20295,gene7470,gene7684,gene13001,gene10501,gene342,gene13054,gene13476,gene6482,gene8391,gene10470,gene21255,gene3716,gene10479,gene13249,gene586,…
GO:0006118	electron transport	biological_process	0.00074192	0.021757	230	3621	631	11806	gene9839,gene3391,gene16450,gene4126,gene18825,gene13183,gene19476,gene10396,gene11098,gene8794,gene4174,gene12498,gene20149,gene5842,gene2135,gene17911,gene7090,gene17529,gene4156,gene11140,gene3711,gene11021,gene12571,gene9370,gene5301,gene21302,gene8285,gene6772,gene16955,gene1025,gene12549,gene11042,gene15912,gene16373,gene20784,gene6106,gene14344,gene8502,gene13932,gene19193,gene14077,gene16…
GO:0016053	organic acid biosynthetic process	biological_process	0.00086232	0.024125	63	3621	146	11806	gene14663,gene9522,gene3434,gene17426,gene8038,gene17656,gene342,gene12548,gene12440,gene11339,gene19217,gene11619,gene11934,gene16682,gene12549,gene19792,gene7998,gene3716,gene10479,gene4073,gene15465,gene21406,gene11859,gene21262,gene16412,gene20591,gene18580,gene11002,gene973,gene2706,gene6923,gene7272,gene11301,gene6622,gene7542,gene20244,gene4126,gene17012,gene3061,gene6194,gene11198,gene377…
GO:0046394	carboxylic acid biosynthetic process	biological_process	0.00086232	0.024125	63	3621	146	11806	gene11339,gene12440,gene11619,gene19217,gene16682,gene11934,gene12549,gene9522,gene3434,gene14663,gene17426,gene8038,gene12548,gene17656,gene342,gene21262,gene16412,gene20591,gene2706,gene973,gene18580,gene11002,gene3716,gene7998,gene10479,gene19792,gene15465,gene4073,gene21406,gene11859,gene4126,gene20244,gene6194,gene11198,gene3061,gene17012,gene20764,gene3778,gene6923,gene11301,gene7272,gene66…
GO:0006772	thiamine metabolic process	biological_process	0.00095824	0.025352	23	3621	42	11806	gene4689,gene15061,gene2062,gene12571,gene19792,gene5497,gene12725,gene17193,gene1160,gene17393,gene15629,gene2158,gene12548,gene11098,gene1161,gene16775,gene19474,gene2371,gene12549,gene3061,gene11198,gene14556,gene17012
GO:0009228	thiamine biosynthetic process	biological_process	0.00095824	0.025352	23	3621	42	11806	gene11198,gene3061,gene14556,gene17012,gene12549,gene2371,gene19474,gene11098,gene12548,gene1161,gene16775,gene2158,gene17393,gene15629,gene1160,gene5497,gene12725,gene17193,gene19792,gene15061,gene2062,gene12571,gene4689
GO:0042723	thiamine-containing compound metabolic process	biological_process	0.00095824	0.025352	23	3621	42	11806	gene2062,gene15061,gene12571,gene4689,gene17193,gene12725,gene5497,gene19792,gene1160,gene15629,gene17393,gene16775,gene1161,gene11098,gene12548,gene2158,gene2371,gene19474,gene12549,gene17012,gene3061,gene11198,gene14556
GO:0042724	thiamine-containing compound biosynthetic process	biological_process	0.00095824	0.025352	23	3621	42	11806	gene1160,gene15629,gene17393,gene2062,gene15061,gene12571,gene4689,gene17193,gene5497,gene12725,gene19792,gene12549,gene17012,gene3061,gene14556,gene11198,gene1161,gene16775,gene12548,gene11098,gene2158,gene2371,gene19474
GO:0044282	small molecule catabolic process	biological_process	0.0011833	0.030969	34	3621	70	11806	gene8623,gene15638,gene10564,gene11859,gene3716,gene20827,gene10479,gene13249,gene5497,gene18057,gene21780,gene16136,gene15324,gene342,gene9522,gene17004,gene10134,gene744,gene1819,gene6492,gene3711,gene22033,gene17769,gene4722,gene7708,gene19868,gene4126,gene20244,gene11972,gene14954,gene13229,gene8794,gene1760,gene15015
GO:0044242	cellular lipid catabolic process	biological_process	0.0013918	0.03604	14	3621	22	11806	gene17769,gene9962,gene9957,gene8794,gene17984,gene15324,gene9476,gene9946,gene8536,gene2043,gene9955,gene18057,gene19868,gene9954
GO:0040029	regulation of gene expression, epigenetic	biological_process	0.0015433	0.038331	13	3621	20	11806	gene6867,gene3681,gene4174,gene13850,gene21582,gene5990,gene16768,gene16898,gene9227,gene19056,gene9879,gene9707,gene15540
GO:0044237	cellular metabolic process	biological_process	0.0017064	0.041424	1506	3621	4680	11806	gene9271,gene2617,gene6455,gene17408,gene9962,gene18840,gene1933,gene13848,gene1822,gene8076,gene16862,gene10897,gene3070,gene2454,gene2593,gene14290,gene17581,gene4373,gene20352,gene2763,gene19792,gene21127,gene20610,gene4302,gene17498,gene17451,gene8813,gene19847,gene21046,gene1196,gene5660,gene12485,gene9696,gene16237,gene16049,gene14879,gene21491,gene8265,gene12638,gene22866,gene9955,gene7827…
GO:0009063	cellular amino acid catabolic process	biological_process	0.0017397	0.041424	8	3621	10	11806	gene10134,gene17004,gene6492,gene744,gene15638,gene14954,gene4722,gene1760
GO:0009310	amine catabolic process	biological_process	0.0017397	0.041424	8	3621	10	11806	gene4722,gene14954,gene1760,gene6492,gene744,gene10134,gene17004,gene15638
GO:0006766	vitamin metabolic process	biological_process	0.001787	0.041424	40	3621	87	11806	gene17689,gene17393,gene13247,gene4689,gene12725,gene5497,gene19792,gene12549,gene11124,gene14437,gene6556,gene3449,gene12548,gene16775,gene1161,gene2371,gene1160,gene3311,gene19791,gene12658,gene16669,gene15629,gene4979,gene15061,gene2062,gene12571,gene10796,gene17193,gene8285,gene2821,gene17874,gene3061,gene11198,gene14556,gene17012,gene11098,gene19698,gene2158,gene19771,gene19474
GO:0006767	water-soluble vitamin metabolic process	biological_process	0.001787	0.041424	40	3621	87	11806	gene17393,gene17689,gene5497,gene12725,gene19792,gene4689,gene13247,gene14437,gene3449,gene6556,gene12549,gene11124,gene2371,gene16775,gene1161,gene12548,gene16669,gene15629,gene1160,gene12658,gene19791,gene3311,gene17193,gene8285,gene10796,gene2821,gene4979,gene2062,gene15061,gene12571,gene17012,gene14556,gene3061,gene11198,gene17874,gene19771,gene19474,gene11098,gene2158,gene19698
GO:0009110	vitamin biosynthetic process	biological_process	0.001787	0.041424	40	3621	87	11806	gene4979,gene2062,gene12571,gene15061,gene17193,gene8285,gene10796,gene2821,gene1160,gene19791,gene12658,gene3311,gene16669,gene15629,gene11098,gene2158,gene19698,gene19474,gene19771,gene17874,gene17012,gene14556,gene3061,gene11198,gene13247,gene4689,gene5497,gene12725,gene19792,gene17689,gene17393,gene16775,gene1161,gene12548,gene2371,gene12549,gene11124,gene14437,gene6556,gene3449
GO:0042364	water-soluble vitamin biosynthetic process	biological_process	0.001787	0.041424	40	3621	87	11806	gene17393,gene17689,gene19792,gene5497,gene12725,gene4689,gene13247,gene6556,gene3449,gene14437,gene11124,gene12549,gene2371,gene12548,gene16775,gene1161,gene15629,gene16669,gene3311,gene19791,gene12658,gene1160,gene2821,gene10796,gene17193,gene8285,gene2062,gene4979,gene12571,gene15061,gene3061,gene11198,gene14556,gene17012,gene17874,gene19771,gene19474,gene19698,gene2158,gene11098
GO:0008652	cellular amino acid biosynthetic process	biological_process	0.002086	0.047451	52	3621	120	11806	gene4073,gene19792,gene3716,gene7998,gene10479,gene11859,gene21406,gene21262,gene18580,gene11002,gene2706,gene973,gene17426,gene9522,gene14663,gene342,gene12548,gene19217,gene12440,gene11339,gene12549,gene11934,gene16682,gene4188,gene10409,gene9659,gene15061,gene3291,gene3711,gene5715,gene2854,gene21902,gene21825,gene10591,gene1819,gene10280,gene17457,gene19791,gene9213,gene17004,gene19739,gene72…
GO:0009309	amine biosynthetic process	biological_process	0.0022086	0.049394	53	3621	123	11806	gene3778,gene20244,gene4126,gene17012,gene11198,gene6194,gene3061,gene7542,gene6923,gene7272,gene11301,gene19791,gene9213,gene17004,gene19739,gene1819,gene17457,gene5083,gene10280,gene21902,gene21825,gene10591,gene3711,gene3291,gene2854,gene5715,gene15061,gene9659,gene4188,gene10409,gene11934,gene16682,gene12549,gene12440,gene11339,gene19217,gene342,gene12548,gene9522,gene14663,gene17426,gene1100…
