# Supplementary material for: Genetic characteristics of Jiaji Duck by whole genome re-sequencing
Source: PLoS One. 2020 Feb 12;15(2):e0228964. doi: 10.1371/journal.pone.0228964 (PMC7015413; doi:10.1371/journal.pone.0228964)
Supplement: S2 Table — (XLSX) [file pone.0228964.s002.xlsx]

## Sheet: Sheet1
S2 Table. The KEGG analysis for genes covering at least one JJ-specific nonsynonymous SNP
#Term	Database	ID	Input number	Background number	P-Value	Corrected P-Value	Input	KEGG_ID/KO	Entrez_ID
Fanconi anemia pathway	KEGG PATHWAY	apla03460	34	47	0.000392444	0.0596515	gene21636(FANCC)|gene6967(REV3L)|gene16549(SLX4)|gene21417(POLK)|gene16408(PMS2)|gene16262(TOP3A)|gene16504(LOC101797192)|gene13551(ATR)|gene15446(ATRIP)|gene906(REV1)|gene21149(FANCG)|gene14227(FANCI)|gene4322(MLH1)|gene17935(EME1)|gene16628(TELO2)|gene6312(POLH)|gene18361(BRIP1)|gene20430(UBE2T)|gene18499(RPA1)|gene16182(PALB2)|gene20674(BRCA1)|gene14510(FAN1)|gene428(BRCA2)|gene5829(FANCL)|gen…	apla:101802801|apla:101796249|apla:101802092|apla:101805175|apla:101803003|apla:101790026|apla:101797192|apla:101799646|apla:101795925|apla:101791707|apla:101802479|apla:101792078|apla:101789748|apla:101801007|apla:101802123|apla:101793822|apla:101791710|apla:101801407|apla:101799316|apla:101799925|apla:101789679|apla:101790167|apla:101799101|apla:101801202|apla:101798613|apla:101792108|apla:1018…	101802801|101796249|101802092|101805175|101803003|101790026|101797192|101799646|101795925|101791707|101802479|101792078|101789748|101801007|101802123|101793822|101791710|101801407|101799316|101799925|101789679|101790167|101799101|101801202|101798613|101792108|101804655|101790058|101791971|101790431|101797991|101799605|101801598|101799377|
Cytokine-cytokine receptor interaction	KEGG PATHWAY	apla04060	75	162	0.00714624	0.467274	gene2444(PDGFB)|gene4085(LOC101800940)|gene18994(TNFRSF6B)|gene20976(CCL26)|gene7729(EGF)|gene15467(MST1R)|gene3234(LOC101789606)|gene1346(IFNAR1)|gene2812(IL26)|gene4344(CX3CR1)|gene8399(IL-2)|gene16505(IL20RB)|gene11907(LOC101805430)|gene8110(VEGFC)|gene965(LOC101794111)|gene4494(TNFRSF11A)|gene19334(TNFRSF18)|gene4088(CXCR6)|gene12949(TNFSF10)|gene2892(LOC101793561)|gene11007(BMPR1A)|gene5442(…	apla:101794895|apla:101800940|apla:101801227|apla:101800620|apla:101795002|apla:101801559|apla:101789606|apla:101790975|apla:106019313|apla:101794421|apla:101794925|apla:101797018|apla:101805430|apla:101794827|apla:101794111|apla:101797241|apla:101791761|apla:101801842|apla:101797713|apla:101793561|apla:101798636|apla:101791841|apla:101801826|apla:101799928|apla:101795331|apla:101803771|apla:1018…	101794895|101800940|101801227|101800620|101795002|101801559|101789606|101790975|106019313|101794421|101794925|101797018|101805430|101794827|101794111|101797241|101791761|101801842|101797713|101793561|101798636|101791841|101801826|101799928|101795331|101803771|101805034|101795740|101798847|101797285|101789598|101803671|101801884|101790036|101794861|101796331|101802715|101790884|101800880|101796991…
Metabolic pathways	KEGG PATHWAY	apla01100	396	1074	0.0118015	0.467274	gene14404(LOC101790812)|gene14369(HEXA)|gene12245(AKR1A1)|gene3760(LOC101800414)|gene7369(RRM2)|gene9476(GALC)|gene17769(ACOX1)|gene17640(PGS1)|gene9901(DGKZ)|gene708(TGDS)|gene15866(MGAT4B)|gene9678(LOC101792766)|gene15861(LOC101804573)|gene9119(MGAT2)|gene489(ALG11)|gene5000(B4GALT6)|gene9791(TCIRG1)|gene16847(GGT5)|gene16845(SMPD4)|gene16848(GGT1)|gene18706(ACSS2)|gene17004(LOC101789528)|gene1…	apla:101790812|apla:101797644|apla:101804381|apla:101800414|apla:101794665|apla:101796301|apla:101800606|apla:101790784|apla:101795324|apla:101793273|apla:101804040|apla:101792766|apla:101804573|apla:101805390|apla:101796223|apla:101801239|apla:101798773|apla:101799004|apla:101798690|apla:101799199|apla:101803542|apla:101789528|apla:101795970|apla:101798797|apla:101801855|apla:101803541|apla:1017…	101790812|101797644|101804381|101800414|101794665|101796301|101800606|101790784|101795324|101793273|101804040|101792766|101804573|101805390|101796223|101801239|101798773|101799004|101798690|101799199|101803542|101789528|101795970|101798797|101801855|101803541|101796583|101791879|101794374|101796325|101797981|101804478|101803615|101790027|101793081|101789907|101799098|101803865|101800128|101804204…
ECM-receptor interaction	KEGG PATHWAY	apla04512	39	75	0.0122967	0.467274	gene6847(LAMA2)|gene12439(LAMC2)|gene20521(ITGB3)|gene11438(COL6A1)|gene20480(ITGA2B)|gene11641(ITGA6)|gene17124(TNXB)|gene14084(ITGA11)|gene3078(LAMB4)|gene1966(VWF)|gene4055(COL6A6)|gene18053(GP1BA)|gene18939(COL9A3)|gene10233(CD44)|gene19343(AGRN)|gene18172(COMP)|gene3847(ITGB8)|gene12440(LAMC1)|gene11753(ITGB5)|gene21279(ITGA2)|gene12467(TNR)|gene12463(TNN)|gene17449(LAMC3)|gene13608(HMMR)|ge…	apla:101790960|apla:101801618|apla:101803666|apla:101790433|apla:101792319|apla:101791104|apla:101794275|apla:101805216|apla:101801687|apla:101800806|apla:101802198|apla:101805382|apla:101799887|apla:101797405|apla:101799524|apla:101803344|apla:101797604|apla:101802078|apla:101795907|apla:101802508|apla:101799180|apla:101796235|apla:101790325|apla:101800083|apla:101798901|apla:101803874|apla:1017…	101790960|101801618|101803666|101790433|101792319|101791104|101794275|101805216|101801687|101800806|101802198|101805382|101799887|101797405|101799524|101803344|101797604|101802078|101795907|101802508|101799180|101796235|101790325|101800083|101798901|101803874|101799662|101791570|101801494|101801494|101797613|101797440|101804747|101801954|101803829|101794144|101797180|101796164|101804896|
Inositol phosphate metabolism	KEGG PATHWAY	apla00562	33	66	0.029357	0.769433	gene21096(PIK3C3)|gene4926(IMPA2)|gene10415(INPP5A)|gene5059(IMPAD1)|gene6125(ITPKB)|gene13416(INPP5D)|gene8299(INPP4B)|gene18514(INPP5K)|gene9431(ITPK1)|gene16973(MTMR3)|gene11127(PIK3C2A)|gene20358(PIK3C2B)|gene11896(PLCD4)|gene11556(PIKFYVE)|gene3431(PLCD1)|gene20711(PIP4K2B)|gene919(INPP4A)|gene20492(PLCD3)|gene2125(PIK3C2G)|gene6712(SYNJ2)|gene13723(OCRL)|gene17520(INPP5E)|gene17018(INPP5J)|…	apla:101791899|apla:101805442|apla:101804204|apla:101792028|apla:101791659|apla:101797866|apla:101793148|apla:101798206|apla:101801656|apla:101793168|apla:101805189|apla:101805189|apla:101804382|apla:101800759|apla:101796325|apla:101802700|apla:101802644|apla:101796880|apla:101790027|apla:101800513|apla:101803505|apla:101805278|apla:101790657|apla:101805213|apla:101790731|apla:101792832|apla:1018…	101791899|101805442|101804204|101792028|101791659|101797866|101793148|101798206|101801656|101793168|101805189|101805189|101804382|101800759|101796325|101802700|101802644|101796880|101790027|101800513|101803505|101805278|101790657|101805213|101790731|101792832|101805220|101800837|101797721|101804447|101794187|101798239|101805172|
Amino sugar and nucleotide sugar metabolism	KEGG PATHWAY	apla00520	23	42	0.0320959	0.769433	gene14369(HEXA)|gene15753(GNPDA1)|gene5623(TSTA3)|gene15015(GPI)|gene7148(PGM3)|gene12026(FPGT)|gene8623(UGDH)|gene12442(NPL)|gene10396(LOC101790070)|gene21782(NANS)|gene21780(GNE)|gene12139(LOC101799376)|gene17781(GALK1)|gene12076(PGM1)|gene15454(GMPPB)|gene14558(FUK)|gene14398(MPI)|gene9152(GNPNAT1)|gene12593(UAP1)|gene20341(LOC101793778)|gene7140(LOC101795819)|gene8591(GNPDA2)|gene6286(NANP)|	apla:101797644|apla:101804336|apla:101791617|apla:101797601|apla:101803644|apla:101793711|apla:101795172|apla:101802593|apla:101790070|apla:101793548|apla:101793177|apla:101799376|apla:101799347|apla:101790428|apla:101793122|apla:101793742|apla:101791739|apla:101791122|apla:101799447|apla:101793778|apla:101795819|apla:101800556|apla:101797319|	101797644|101804336|101791617|101797601|101803644|101793711|101795172|101802593|101790070|101793548|101793177|101799376|101799347|101790428|101793122|101793742|101791739|101791122|101799447|101793778|101795819|101800556|101797319|
Biosynthesis of unsaturated fatty acids	KEGG PATHWAY	apla01040	15	26	0.0567958	0.769433	gene10324(FADS1)|gene10186(LOC101789732)|gene17769(ACOX1)|gene10322(FADS2)|gene3434(ACAA1)|gene9984(LOC101796891)|gene8794(ACOX3)|gene12749(TECR)|gene10865(SCD)|gene8446(SCD5)|gene3677(HACD1)|gene4391(ELOVL2)|gene9945(LOC101792790)|gene11934(PECR)|gene7650(HADHA)|	apla:101799007|apla:101789732|apla:101800606|apla:101798758|apla:101797981|apla:101796891|apla:101800622|apla:101799511|apla:101801349|apla:101790208|apla:101800675|apla:101796744|apla:101792790|apla:101798712|apla:101799809|	101799007|101789732|101800606|101798758|101797981|101796891|101800622|101799511|101801349|101790208|101800675|101796744|101792790|101798712|101799809|
Steroid hormone biosynthesis	KEGG PATHWAY	apla00140	17	31	0.0593904	0.769433	gene17100(LOC101803633)|gene17123(LOC101794100)|gene2270(AKR1D1)|gene16774(COMT)|gene8536(SRD5A3)|gene5065(LOC101790267)|gene11406(LOC101802378)|gene995(STS)|gene7949(LOC101796668)|gene14588(HSD11B2)|gene20244(LOC101804020)|gene14942(HSD17B2)|gene6255(SRD5A2)|gene4605(SRD5A1)|gene7951(LOC101795569)|gene1794(LOC101803865)|gene14404(LOC101790812)|	apla:101803633|apla:101794100|apla:101802488|apla:101805407|apla:101796282|apla:101790267|apla:101802378|apla:101798992|apla:101796668|apla:101790751|apla:101804020|apla:101792379|apla:101799397|apla:101792279|apla:101795569|apla:101803865|apla:101790812|	101803633|101794100|101802488|101805407|101796282|101790267|101802378|101798992|101796668|101790751|101804020|101792379|101799397|101792279|101795569|101803865|101790812|
ABC transporters	KEGG PATHWAY	apla02010	20	39	0.0663357	0.769433	gene8469(ABCG2)|gene21731(ABCA1)|gene17239(ABCA2)|gene10741(ABCC2)|gene11879(ABCB6)|gene17925(ABCC3)|gene16476(LOC101804322)|gene3071(ABCD2)|gene17129(TAP2)|gene11360(ABCA12)|gene13673(ABCB7)|gene6433(ABCG5)|gene3848(ABCB5)|gene6304(ABCC10)|gene1437(LOC101794339)|gene17054(ABCB9)|gene17130(TAP1)|gene4613(ABCA13)|gene12747(ABCA4)|gene6510(ABCB10)|	apla:101791089|apla:101796019|apla:101801002|apla:101800808|apla:101790476|apla:101802357|apla:101804322|apla:101801888|apla:101797091|apla:101800575|apla:101792192|apla:101800162|apla:101793099|apla:101791402|apla:101794339|apla:101792371|apla:101797680|apla:101793054|apla:101798948|apla:101802246|	101791089|101796019|101801002|101800808|101790476|101802357|101804322|101801888|101797091|101800575|101792192|101800162|101793099|101791402|101794339|101792371|101797680|101793054|101798948|101802246|
Non-homologous end-joining	KEGG PATHWAY	apla03450	9	13	0.0665426	0.769433	gene3183(DCLRE1C)|gene4960(PRKDC)|gene9776(FEN1)|gene771(LIG4)|gene10704(POLL)|gene22067(XRCC4)|gene15767(RAD50)|gene11932(XRCC5)|gene11874(NHEJ1)|	apla:101795806|apla:101804792|apla:101804902|apla:101804830|apla:101796177|apla:101796738|apla:101800129|apla:101797870|apla:101791223|	101795806|101804792|101804902|101804830|101796177|101796738|101800129|101797870|101791223|
Pyrimidine metabolism	KEGG PATHWAY	apla00240	41	94	0.0698527	0.769433	gene22084(POLR3G)|gene10744(ENTPD1)|gene12554(ITPA)|gene17(RRM1)|gene13430(POLR2D)|gene22135(POLR1E)|gene16425(POLR3E)|gene7369(RRM2)|gene8889(POLR1A)|gene16853(UPB1)|gene7242(PRIM2)|gene15629(TXNRD3)|gene1234(POLA1)|gene9678(LOC101792766)|gene12524(UCK2)|gene2260(LOC101794949)|gene3844(TWISTNB)|gene11755(UMPS)|gene17260(LOC101795762)|gene15861(LOC101804573)|gene17262(LOC101795263)|gene7132(NT5E)…	apla:101795396|apla:101801191|apla:101803472|apla:101796445|apla:101793499|apla:101790236|apla:101799247|apla:101794665|apla:101804624|apla:101805137|apla:101798619|apla:101792589|apla:101792801|apla:101792766|apla:101798403|apla:101794949|apla:101802988|apla:101795395|apla:101795762|apla:101804573|apla:101795263|apla:101794662|apla:101798540|apla:101796771|apla:101793180|apla:101794207|apla:1018…	101795396|101801191|101803472|101796445|101793499|101790236|101799247|101794665|101804624|101805137|101798619|101792589|101792801|101792766|101798403|101794949|101802988|101795395|101795762|101804573|101795263|101794662|101798540|101796771|101793180|101794207|101803216|101794866|101789787|101805221|101804288|101793997|101790344|101798611|101796222|101798193|101798772|101795301|101793833|101793911…
Phosphatidylinositol signaling system	KEGG PATHWAY	apla04070	39	90	0.0800585	0.769433	gene21096(PIK3C3)|gene4926(IMPA2)|gene6712(SYNJ2)|gene2012(ITPR2)|gene7675(CDS1)|gene5059(IMPAD1)|gene13416(INPP5D)|gene8299(INPP4B)|gene11896(PLCD4)|gene21941(DGKQ)|gene18514(INPP5K)|gene17660(DGKE)|gene10415(INPP5A)|gene15212(ITPR1)|gene16973(MTMR3)|gene11127(PIK3C2A)|gene9901(DGKZ)|gene20358(PIK3C2B)|gene13645(MTMR8)|gene11556(PIKFYVE)|gene3431(PLCD1)|gene20711(PIP4K2B)|gene919(INPP4A)|gene204…	apla:101791899|apla:101805442|apla:101800513|apla:101791934|apla:101798797|apla:101792028|apla:101797866|apla:101793148|apla:101804382|apla:101789935|apla:101798206|apla:101796859|apla:101804204|apla:101791594|apla:101793168|apla:101805189|apla:101795324|apla:101805189|apla:101792832|apla:101800759|apla:101796325|apla:101802700|apla:101802644|apla:101796880|apla:101790027|apla:101800837|apla:1018…	101791899|101805442|101800513|101791934|101798797|101792028|101797866|101793148|101804382|101789935|101798206|101796859|101804204|101791594|101793168|101805189|101795324|101805189|101792832|101800759|101796325|101802700|101802644|101796880|101790027|101800837|101803505|101805278|101790657|101805213|101790731|101790367|101791659|101801656|101797721|101804447|101794187|101798239|101805172|
Porphyrin and chlorophyll metabolism	KEGG PATHWAY	apla00860	13	23	0.0803669	0.769433	gene21020(FECH)|gene12255(UROD)|gene11406(LOC101802378)|gene12794(CP)|gene10475(UROS)|gene7949(LOC101796668)|gene17278(ALAD)|gene16177(EARS2)|gene12734(LOC101802937)|gene5749(EPRS)|gene18536(GUSB)|gene15568(ALAS1)|gene17842(LOC101790381)|	apla:101796583|apla:101794950|apla:101802378|apla:101795788|apla:101803009|apla:101796668|apla:101797189|apla:101794546|apla:101802937|apla:101794263|apla:101793510|apla:101793120|apla:101790381|	101796583|101794950|101802378|101795788|101803009|101796668|101797189|101794546|101802937|101794263|101793510|101793120|101790381|
Fatty acid metabolism	KEGG PATHWAY	apla01212	23	48	0.0816104	0.769433	gene13249(EHHADH)|gene8794(ACOX3)|gene10865(SCD)|gene14463(ACSBG1)|gene3988(OXSM)|gene17972(ACSBG2)|gene7650(HADHA)|gene8074(ACSL1)|gene17769(ACOX1)|gene12749(TECR)|gene10600(ACSL5)|gene6622(ACAT2)|gene3434(ACAA1)|gene3677(HACD1)|gene11934(PECR)|gene10324(FADS1)|gene10186(LOC101789732)|gene10322(FADS2)|gene10498(ACADSB)|gene8446(SCD5)|gene17656(FASN)|gene4391(ELOVL2)|gene11337(ACADL)|	apla:101795970|apla:101800622|apla:101801349|apla:101795358|apla:101794273|apla:101799889|apla:101799809|apla:101798039|apla:101800606|apla:101799511|apla:101801834|apla:101793009|apla:101797981|apla:101800675|apla:101798712|apla:101799007|apla:101789732|apla:101798758|apla:101793844|apla:101790208|apla:101796973|apla:101796744|apla:101801335|	101795970|101800622|101801349|101795358|101794273|101799889|101799809|101798039|101800606|101799511|101801834|101793009|101797981|101800675|101798712|101799007|101789732|101798758|101793844|101790208|101796973|101796744|101801335|
Cell adhesion molecules (CAMs)	KEGG PATHWAY	apla04514	47	112	0.0825489	0.769433	gene12641(PTPRC)|gene17127(LOC101790497)|gene17437(NTNG2)|gene19755(SDC3)|gene17690(PECAM1)|gene11641(ITGA6)|gene17128(LOC101797502)|gene11544(LOC101803429)|gene2917(CNTN1)|gene1745(CD58)|gene14385(CD276)|gene1147(ICOSLG)|gene5014(CDH2)|gene19987(CADM1)|gene1375(LOC101802171)|gene20233(CD34)|gene1605(ALCAM)|gene20695(CNTNAP1)|gene6077(NRXN1)|gene1505(CD2)|gene3847(ITGB8)|gene12673(NTNG1)|gene1394…	apla:101800593|apla:101797502|apla:101797045|apla:101792433|apla:101802918|apla:101791104|apla:101790497|apla:101803429|apla:101796942|apla:101801659|apla:101796547|apla:101792229|apla:101800667|apla:101797730|apla:101802171|apla:101804360|apla:101799604|apla:101795189|apla:101800673|apla:101794483|apla:101797604|apla:101792074|apla:101789598|apla:101805120|apla:101802256|apla:101801749|apla:1017…	101800593|101797502|101797045|101792433|101802918|101791104|101790497|101803429|101796942|101801659|101796547|101792229|101800667|101797730|101802171|101804360|101799604|101795189|101800673|101794483|101797604|101792074|101789598|101805120|101802256|101801749|101790140|101790465|101801196|101793937|101796304|101804125|101795323|101798767|101796029|101803084|101794144|101789889|101800751|101802850…
Starch and sucrose metabolism	KEGG PATHWAY	apla00500	17	33	0.0838379	0.769433	gene79(PGM2L1)|gene9965(GANC)|gene6831(ENPP3)|gene12684(LOC101798644)|gene11406(LOC101802378)|gene19630(LOC101792137)|gene433(KL)|gene18536(GUSB)|gene8623(UGDH)|gene11681(G6PC2)|gene7949(LOC101796668)|gene9137(PYGL)|gene15015(GPI)|gene1997(GYS2)|gene12714(AGL)|gene3069(LOC101802279)|gene12076(PGM1)|	apla:101798581|apla:101794253|apla:101800542|apla:101798644|apla:101802378|apla:101792137|apla:101799291|apla:101793510|apla:101795172|apla:101796993|apla:101796668|apla:101800491|apla:101797601|apla:101795011|apla:101794374|apla:101802279|apla:101790428|	101798581|101794253|101800542|101798644|101802378|101792137|101799291|101793510|101795172|101796993|101796668|101800491|101797601|101795011|101794374|101802279|101790428|
Glutathione metabolism	KEGG PATHWAY	apla00480	18	36	0.0906363	0.769433	gene21302(GPX8)|gene10645(GSTO1)|gene7272(GCLC)|gene16847(GGT5)|gene7277(LOC101796851)|gene12750(GCLM)|gene14049(ANPEP)|gene16848(GGT1)|gene18809(GGT7)|gene7369(RRM2)|gene8316(MGST2)|gene12528(MGST3)|gene17(RRM1)|gene12175(TXNDC12)|gene7998(GSR)|gene19268(SRM)|gene7280(LOC101798048)|gene4046(GGCT)|	apla:101799251|apla:101796130|apla:101799767|apla:101799004|apla:101796851|apla:101799324|apla:101804534|apla:101799199|apla:101791042|apla:101794665|apla:101798388|apla:101798218|apla:101796445|apla:101799624|apla:101799693|apla:101793103|apla:101798048|apla:101805349|	101799251|101796130|101799767|101799004|101796851|101799324|101804534|101799199|101791042|101794665|101798388|101798218|101796445|101799624|101799693|101793103|101798048|101805349|
Purine metabolism	KEGG PATHWAY	apla00230	61	153	0.0990651	0.769433	gene22084(POLR3G)|gene21577(GDA)|gene6036(ENTPD6)|gene13430(POLR2D)|gene14731(LOC106020320)|gene12554(ITPA)|gene11029(PAPSS2)|gene17(RRM1)|gene6482(NTPCR)|gene22135(POLR1E)|gene12321(AK5)|gene16425(POLR3E)|gene11141(PDE3B)|gene5523(ADCY8)|gene8889(POLR1A)|gene4596(ADCY2)|gene17261(LOC101796222)|gene7242(PRIM2)|gene13927(HPRT1)|gene15317(FHIT)|gene1234(POLA1)|gene6119(XDH)|gene18659(ADA)|gene9287(…	apla:101795396|apla:101791347|apla:101798772|apla:101793499|apla:106020320|apla:101803472|apla:101802239|apla:101796445|apla:101802010|apla:101790236|apla:101792164|apla:101799247|apla:101798259|apla:101794043|apla:101804624|apla:101803512|apla:101796222|apla:101798619|apla:101795603|apla:101803330|apla:101792801|apla:101799192|apla:101796493|apla:101801928|apla:101802988|apla:101792766|apla:1017…	101795396|101791347|101798772|101793499|106020320|101803472|101802239|101796445|101802010|101790236|101792164|101799247|101798259|101794043|101804624|101803512|101796222|101798619|101795603|101803330|101792801|101799192|101796493|101801928|101802988|101792766|101795762|101804573|101795263|101794662|101797952|101796771|101793180|101794207|101803216|101794665|101800617|101796516|101800542|101805092…
Valine, leucine and isoleucine degradation	KEGG PATHWAY	apla00280	22	47	0.100674	0.769433	gene19868(ACAD8)|gene13249(EHHADH)|gene12577(HMGCS2)|gene6622(ACAT2)|gene7164(BCKDHB)|gene10498(ACADSB)|gene12044(LOC101800887)|gene7650(HADHA)|gene16706(AACS)|gene21868(ALDH7A1)|gene21255(HMGCS1)|gene12527(ALDH9A1)|gene14512(MCEE)|gene3434(ACAA1)|gene744(PCCA)|gene11229(AOX1)|gene14706(ACSF3)|gene17193(IL4I1)|gene11293(HIBCH)|gene7258(HMGCLL1)|gene21208(AGXT2)|gene9839(IVD)|	apla:101792869|apla:101795970|apla:101801408|apla:101793009|apla:101790102|apla:101793844|apla:101800887|apla:101799809|apla:101804002|apla:101793275|apla:101801408|apla:101799816|apla:101790690|apla:101797981|apla:101800227|apla:101795737|apla:101789434|apla:101790142|apla:101803354|apla:101799028|apla:101799853|apla:101789907|	101792869|101795970|101801408|101793009|101790102|101793844|101800887|101799809|101804002|101793275|101801408|101799816|101790690|101797981|101800227|101795737|101789434|101790142|101803354|101799028|101799853|101789907|
Pantothenate and CoA biosynthesis	KEGG PATHWAY	apla00770	10	17	0.101241	0.769433	gene8934(PANK2)|gene16853(UPB1)|gene14393(PPCDC)|gene10813(PANK1)|gene296(AASDHPPT)|gene6816(LOC101798651)|gene6831(ENPP3)|gene6814(LOC101798418)|gene6815(LOC101798228)|gene12725(DPYD)|	apla:101794180|apla:101805137|apla:101804746|apla:101795622|apla:101793888|apla:101798651|apla:101800542|apla:101798418|apla:101798228|apla:101793833|	101794180|101805137|101804746|101795622|101793888|101798651|101800542|101798418|101798228|101793833|
Primary bile acid biosynthesis	KEGG PATHWAY	apla00120	9	15	0.109384	0.791729	gene21901(HSD17B4)|gene2270(AKR1D1)|gene9370(LOC101792317)|gene15324(ACOX2)|gene7514(LOC101805427)|gene3391(LOC101797490)|gene5065(LOC101790267)|gene19086(ACOT8)|gene21202(AMACR)|	apla:101791118|apla:101802488|apla:101792317|apla:101804343|apla:101805427|apla:101797490|apla:101790267|apla:101799658|apla:101803066|	101791118|101802488|101792317|101804343|101805427|101797490|101790267|101799658|101803066|
alpha-Linolenic acid metabolism	KEGG PATHWAY	apla00592	13	25	0.116037	0.801711	gene17017(PLA2G3)|gene9957(LOC101794396)|gene9954(LOC101794764)|gene9955(LOC101794571)|gene17769(ACOX1)|gene16896(PLA2G1B)|gene10322(FADS2)|gene3434(ACAA1)|gene8794(ACOX3)|gene6391(PLB1)|gene9962(PLA2G4F)|gene19202(LOC101794239)|gene9946(PLA2G4B)|	apla:106015962|apla:101794396|apla:101794764|apla:101794571|apla:101800606|apla:101800970|apla:101798758|apla:101797981|apla:101800622|apla:101798966|apla:101794951|apla:101794239|apla:101803792|	106015962|101794396|101794764|101794571|101800606|101800970|101798758|101797981|101800622|101798966|101794951|101794239|101803792|
Nicotinate and nicotinamide metabolism	KEGG PATHWAY	apla00760	14	28	0.125684	0.83061	gene7132(NT5E)|gene21817(NUDT12)|gene21560(NMRK1)|gene6831(ENPP3)|gene19565(NT5C1A)|gene18076(NMRK2)|gene11229(AOX1)|gene5621(NAPRT)|gene8722(BST1)|gene21262(NNT)|gene14575(PNP)|gene9678(LOC101792766)|gene13474(NMNAT3)|gene19285(NMNAT1)|	apla:101794662|apla:101796700|apla:101797460|apla:101800542|apla:101803216|apla:101792444|apla:101795737|apla:101792788|apla:101799363|apla:101803138|apla:101789787|apla:101792766|apla:101804294|apla:101800327|	101794662|101796700|101797460|101800542|101803216|101792444|101795737|101792788|101799363|101803138|101789787|101792766|101804294|101800327|
Glycosaminoglycan biosynthesis - keratan sulfate	KEGG PATHWAY	apla00533	9	16	0.135429	0.840168	gene13065(B3GNT7)|gene5539(ST3GAL1)|gene10280(FUT8)|gene14557(ST3GAL2)|gene9913(CHST1)|gene14764(CHST4)|gene21952(B4GALT1)|gene13559(CHST2)|gene14770(LOC101804775)|	apla:101797691|apla:101790636|apla:101800631|apla:101790636|apla:101796672|apla:101789562|apla:101792817|apla:101798899|apla:101804775|	101797691|101790636|101800631|101790636|101796672|101789562|101792817|101798899|101804775|
Tryptophan metabolism	KEGG PATHWAY	apla00380	18	39	0.138185	0.840168	gene4626(DDC)|gene1161(LOC101793000)|gene1160(LOC101792808)|gene6455(HAAO)|gene12527(ALDH9A1)|gene19548(IDO2)|gene7650(HADHA)|gene11955(KYNU)|gene21868(ALDH7A1)|gene11229(AOX1)|gene9731(TPH1)|gene10992(OGDHL)|gene13249(EHHADH)|gene14404(LOC101790812)|gene17193(IL4I1)|gene8148(AADAT)|gene11492(KMO)|gene6622(ACAT2)|	apla:101796508|apla:101793000|apla:101792808|apla:101795577|apla:101799816|apla:101791377|apla:101799809|apla:101795319|apla:101793275|apla:101795737|apla:101797806|apla:101794151|apla:101795970|apla:101790812|apla:101790142|apla:101797673|apla:101796606|apla:101793009|	101796508|101793000|101792808|101795577|101799816|101791377|101799809|101795319|101793275|101795737|101797806|101794151|101795970|101790812|101790142|101797673|101796606|101793009|
Peroxisome	KEGG PATHWAY	apla04146	31	76	0.166068	0.896248	gene14931(MLYCD)|gene13249(EHHADH)|gene4436(ECI2)|gene8794(ACOX3)|gene3071(ABCD2)|gene13192(AGXT)|gene18146(PEX11G)|gene6624(SOD2)|gene21901(HSD17B4)|gene7637(EPHX2)|gene18570(PEX12)|gene8074(ACSL1)|gene17769(ACOX1)|gene11021(PAOX)|gene1372(SOD1)|gene6038(PEX6)|gene6119(XDH)|gene10600(ACSL5)|gene3699(CROT)|gene3195(PHYH)|gene3434(ACAA1)|gene19086(ACOT8)|gene6528(GNPAT)|gene11934(PECR)|gene12982(P…	apla:101792768|apla:101795970|apla:101801890|apla:101800622|apla:101801888|apla:101789792|apla:101798645|apla:101794928|apla:101791118|apla:101802271|apla:101797511|apla:101798039|apla:101800606|apla:101801843|apla:101803303|apla:101799329|apla:101799192|apla:101801834|apla:101793765|apla:101791044|apla:101797981|apla:101799658|apla:101799745|apla:101798712|apla:101799127|apla:101796700|apla:1017…	101792768|101795970|101801890|101800622|101801888|101789792|101798645|101794928|101791118|101802271|101797511|101798039|101800606|101801843|101803303|101799329|101799192|101801834|101793765|101791044|101797981|101799658|101799745|101798712|101799127|101796700|101799028|101804343|101795428|101803066|101796838|
Drug metabolism - cytochrome P450	KEGG PATHWAY	apla00982	14	30	0.168709	0.896248	gene10645(GSTO1)|gene1160(LOC101792808)|gene12548(LOC101799765)|gene7277(LOC101796851)|gene11406(LOC101802378)|gene9789(LOC101798585)|gene7280(LOC101798048)|gene1161(LOC101793000)|gene12571(LOC101791690)|gene11229(AOX1)|gene8316(MGST2)|gene7949(LOC101796668)|gene12549(LOC101800205)|gene12528(MGST3)|	apla:101796130|apla:101792808|apla:101799765|apla:101796851|apla:101802378|apla:101796911|apla:101798048|apla:101793000|apla:101804116|apla:101795737|apla:101798388|apla:101796668|apla:101800205|apla:101798218|	101796130|101792808|101799765|101796851|101802378|101796911|101798048|101793000|101804116|101795737|101798388|101796668|101800205|101798218|
Butanoate metabolism	KEGG PATHWAY	apla00650	12	25	0.174142	0.896248	gene13249(EHHADH)|gene16706(AACS)|gene16449(LOC101792571)|gene4141(ALDH5A1)|gene16447(LOC101793210)|gene21255(HMGCS1)|gene16445(LOC101793832)|gene16448(LOC101792898)|gene12577(HMGCS2)|gene7258(HMGCLL1)|gene7650(HADHA)|gene6622(ACAT2)|	apla:101795970|apla:101804002|apla:101792571|apla:101793939|apla:101793210|apla:101801408|apla:101793832|apla:101792898|apla:101801408|apla:101799028|apla:101799809|apla:101793009|	101795970|101804002|101792571|101793939|101793210|101801408|101793832|101792898|101801408|101799028|101799809|101793009|
Arginine and proline metabolism	KEGG PATHWAY	apla00330	18	41	0.176471	0.896248	gene19212(AGMAT)|gene1161(LOC101793000)|gene1160(LOC101792808)|gene14287(GATM)|gene4777(CNDP2)|gene21868(ALDH7A1)|gene10409(ALDH18A1)|gene19169(ALDH4A1)|gene15774(P4HA2)|gene19577(AZIN2)|gene22043(CKMT2)|gene16955(NOS1)|gene12527(ALDH9A1)|gene11058(P4HA1)|gene18219(GAMT)|gene19268(SRM)|gene91(P4HA3)|gene17004(LOC101789528)|	apla:101794990|apla:101793000|apla:101792808|apla:101796257|apla:101791366|apla:101793275|apla:101804818|apla:101791774|apla:101792390|apla:101804545|apla:101797300|apla:101798766|apla:101799816|apla:101802328|apla:101803779|apla:101793103|apla:101799325|apla:101789528|	101794990|101793000|101792808|101796257|101791366|101793275|101804818|101791774|101792390|101804545|101797300|101798766|101799816|101802328|101803779|101793103|101799325|101789528|
Glycine, serine and threonine metabolism	KEGG PATHWAY	apla00260	15	33	0.176987	0.896248	gene1161(LOC101793000)|gene1160(LOC101792808)|gene14287(GATM)|gene15563(GLYCTK)|gene21868(ALDH7A1)|gene14954(GCSH)|gene20685(LOC101792066)|gene15359(CHDH)|gene12034(CTH)|gene13192(AGXT)|gene2410(GCAT)|gene21208(AGXT2)|gene18219(GAMT)|gene17393(SARDH)|gene15568(ALAS1)|	apla:101793000|apla:101792808|apla:101796257|apla:101794217|apla:101793275|apla:101801260|apla:101792268|apla:101802751|apla:101795717|apla:101789792|apla:101798307|apla:101799853|apla:101803779|apla:101793569|apla:101793120|	101793000|101792808|101796257|101794217|101793275|101801260|101792268|101802751|101795717|101789792|101798307|101799853|101803779|101793569|101793120|
Drug metabolism - other enzymes	KEGG PATHWAY	apla00983	13	28	0.183966	0.896248	gene17633(TK1)|gene11755(UMPS)|gene16853(UPB1)|gene11406(LOC101802378)|gene13927(HPRT1)|gene12554(ITPA)|gene18536(GUSB)|gene6119(XDH)|gene7949(LOC101796668)|gene12524(UCK2)|gene9078(UPP2)|gene15008(LOC101790670)|gene12725(DPYD)|	apla:101798540|apla:101795395|apla:101805137|apla:101802378|apla:101795603|apla:101803472|apla:101793510|apla:101799192|apla:101796668|apla:101798403|apla:101795301|apla:101790670|apla:101793833|	101798540|101795395|101805137|101802378|101795603|101803472|101793510|101799192|101796668|101798403|101795301|101790670|101793833|
Fatty acid biosynthesis	KEGG PATHWAY	apla00061	7	13	0.198467	0.896248	gene8074(ACSL1)|gene10600(ACSL5)|gene14463(ACSBG1)|gene17656(FASN)|gene3697(OLAH)|gene3988(OXSM)|gene17972(ACSBG2)|	apla:101798039|apla:101801834|apla:101795358|apla:101796973|apla:101793583|apla:101794273|apla:101799889|	101798039|101801834|101795358|101796973|101793583|101794273|101799889|
Tyrosine metabolism	KEGG PATHWAY	apla00350	15	34	0.200477	0.896248	gene4626(DDC)|gene202(TYR)|gene1160(LOC101792808)|gene16233(FAHD1)|gene17394(DBH)|gene14245(FAH)|gene1161(LOC101793000)|gene11229(AOX1)|gene706(DCT)|gene16830(LOC101796948)|gene1760(HGD)|gene16774(COMT)|gene17193(IL4I1)|gene20685(LOC101792066)|gene9789(LOC101798585)|	apla:101796508|apla:101791683|apla:101792808|apla:101794881|apla:101793381|apla:101801168|apla:101793000|apla:101795737|apla:101792699|apla:101796948|apla:101800445|apla:101805407|apla:101790142|apla:101792268|apla:101796911|	101796508|101791683|101792808|101794881|101793381|101801168|101793000|101795737|101792699|101796948|101800445|101805407|101790142|101792268|101796911|
Alanine, aspartate and glutamate metabolism	KEGG PATHWAY	apla00250	15	34	0.200477	0.896248	gene11284(GLS)|gene18408(ASPA)|gene4141(ALDH5A1)|gene17457(ASS1)|gene17193(IL4I1)|gene11002(GLUD1)|gene3778(ASNS)|gene1635(NIT2)|gene13192(AGXT)|gene11339(CPS1)|gene21208(AGXT2)|gene9287(ADSSL1)|gene19169(ALDH4A1)|gene18533(ASL)|gene6240(ADSS)|	apla:101803541|apla:101795665|apla:101793939|apla:101794186|apla:101790142|apla:101797377|apla:101797455|apla:101793967|apla:101789792|apla:101797791|apla:101799853|apla:101801928|apla:101791774|apla:101796068|apla:101805455|	101803541|101795665|101793939|101794186|101790142|101797377|101797455|101793967|101789792|101797791|101799853|101801928|101791774|101796068|101805455|
Selenocompound metabolism	KEGG PATHWAY	apla00450	8	16	0.215782	0.89712	gene16775(TXNRD2)|gene13261(SCLY)|gene20823(MARS)|gene15629(TXNRD3)|gene11029(PAPSS2)|gene12034(CTH)|gene13747(MARS2)|gene10501(PSTK)|	apla:101805221|apla:101804761|apla:101802578|apla:101792589|apla:101802239|apla:101795717|apla:101802561|apla:101795083|	101805221|101804761|101802578|101792589|101802239|101795717|101802561|101795083|
Ascorbate and aldarate metabolism	KEGG PATHWAY	apla00053	6	11	0.219344	0.89712	gene21868(ALDH7A1)|gene11406(LOC101802378)|gene8623(UGDH)|gene7949(LOC101796668)|gene12527(ALDH9A1)|gene7636(LOC101802453)|	apla:101793275|apla:101802378|apla:101795172|apla:101796668|apla:101799816|apla:101802453|	101793275|101802378|101795172|101796668|101799816|101802453|
Homologous recombination	KEGG PATHWAY	apla03440	11	24	0.219975	0.89712	gene14057(BLM)|gene18565(RAD51D)|gene428(BRCA2)|gene17935(EME1)|gene5290(RAD54B)|gene15767(RAD50)|gene18499(RPA1)|gene16262(TOP3A)|gene3783(RPA3)|gene12229(RAD54L)|gene3485(XRCC2)|	apla:101790058|apla:101790122|apla:101799101|apla:101801007|apla:101793436|apla:101800129|apla:101799316|apla:101790026|apla:101797991|apla:101797498|apla:101796468|	101790058|101790122|101799101|101801007|101793436|101800129|101799316|101790026|101797991|101797498|101796468|
Glycosaminoglycan degradation	KEGG PATHWAY	apla00531	9	19	0.229785	0.89712	gene3002(LOC101799098)|gene14369(HEXA)|gene21750(IDUA)|gene18536(GUSB)|gene15529(HYAL2)|gene13795(IDS)|gene8437(HPSE)|gene15530(HYAL1)|gene11740(GLB1L)|	apla:101799098|apla:101797644|apla:101792515|apla:101793510|apla:101800183|apla:101805206|apla:101797825|apla:101795794|apla:101797465|	101799098|101797644|101792515|101793510|101800183|101805206|101797825|101795794|101797465|
Calcium signaling pathway	KEGG PATHWAY	apla04020	61	167	0.233197	0.89712	gene20489(LOC101800032)|gene20380(CACNA1S)|gene15075(MYLK3)|gene2012(ITPR2)|gene15426(HRH1)|gene20913(ATP2A3)|gene4515(MYLK4)|gene23429(LOC101804592)|gene11848(LOC101795278)|gene19528(ADRB3)|gene19564(VDAC3)|gene15(STIM1)|gene16663(GRIN2A)|gene19192(HTR6)|gene966(SLC25A6)|gene5523(ADCY8)|gene4596(ADCY2)|gene15212(ITPR1)|gene10791(LOC101799912)|gene11106(TACR2)|gene16955(NOS1)|gene19784(PTAFR)|gen…	apla:101800032|apla:101801311|apla:101793167|apla:101791934|apla:101794475|apla:101790551|apla:101799935|apla:101803307|apla:101795278|apla:101801679|apla:101789930|apla:101801715|apla:101804769|apla:101795042|apla:101799034|apla:101794043|apla:101803512|apla:101791594|apla:101799912|apla:101798587|apla:101798766|apla:101792728|apla:101797285|apla:101794935|apla:101804382|apla:101799516|apla:1017…	101800032|101801311|101793167|101791934|101794475|101790551|101799935|101803307|101795278|101801679|101789930|101801715|101804769|101795042|101799034|101794043|101803512|101791594|101799912|101798587|101798766|101792728|101797285|101794935|101804382|101799516|101790466|101796325|101804017|101798929|101804939|101803794|101796880|101801144|101804769|101795250|101797369|101801281|101803209|101795912…
Focal adhesion	KEGG PATHWAY	apla04510	68	189	0.250636	0.89712	gene2444(PDGFB)|gene6847(LAMA2)|gene12439(LAMC2)|gene20521(ITGB3)|gene15075(MYLK3)|gene11438(COL6A1)|gene11199(PARVA)|gene20480(ITGA2B)|gene11641(ITGA6)|gene4515(MYLK4)|gene285(PDGFD)|gene14547(BCAR1)|gene17124(TNXB)|gene14084(ITGA11)|gene15467(MST1R)|gene8110(VEGFC)|gene1865(ZYX)|gene1966(VWF)|gene7449(LOC101798663)|gene4055(COL6A6)|gene3078(LAMB4)|gene18939(COL9A3)|gene18483(VTN)|gene18172(COMP…	apla:101794895|apla:101790960|apla:101801618|apla:101803666|apla:101793167|apla:101790433|apla:101794670|apla:101792319|apla:101791104|apla:101799935|apla:101798843|apla:101792603|apla:101794275|apla:101805216|apla:101801559|apla:101794827|apla:101794000|apla:101800806|apla:101798663|apla:101802198|apla:101801687|apla:101799887|apla:101797180|apla:101803344|apla:101804708|apla:101794935|apla:1017…	101794895|101790960|101801618|101803666|101793167|101790433|101794670|101792319|101791104|101799935|101798843|101792603|101794275|101805216|101801559|101794827|101794000|101800806|101798663|101802198|101801687|101799887|101797180|101803344|101804708|101794935|101797604|101796377|101802078|101795907|101802508|101801443|101795002|101799180|101795331|101796235|101791570|101790325|101798901|101803874…
Glycosylphosphatidylinositol(GPI)-anchor biosynthesis	KEGG PATHWAY	apla00563	11	25	0.25112	0.89712	gene13214(PIGX)|gene13445(LOC101797270)|gene21150(PIGO)|gene11253(PGAP1)|gene16607(PIGQ)|gene18420(PIGL)|gene19695(PIGV)|gene18732(PIGT)|gene18343(PIGW)|gene6220(PIGM)|gene18477(PIGS)|	apla:101798769|apla:101797270|apla:101802300|apla:101804273|apla:101795682|apla:101805021|apla:101799972|apla:101797071|apla:101805446|apla:101794258|apla:101796967|	101798769|101797270|101802300|101804273|101795682|101805021|101799972|101797071|101805446|101794258|101796967|
Glycosaminoglycan biosynthesis - chondroitin sulfate / dermatan sulfate	KEGG PATHWAY	apla00532	8	17	0.253595	0.89712	gene16348(CHST12)|gene9841(CHST14)|gene21690(CHSY3)|gene16472(XYLT1)|gene6652(UST)|gene6940(DSE)|gene10491(CHST15)|gene14154(CHSY1)|	apla:101796810|apla:101789722|apla:101799372|apla:101802041|apla:101789997|apla:101802820|apla:101792968|apla:101801430|	101796810|101789722|101799372|101802041|101789997|101802820|101792968|101801430|
Propanoate metabolism	KEGG PATHWAY	apla00640	12	28	0.259452	0.89712	gene14931(MLYCD)|gene11293(HIBCH)|gene13249(EHHADH)|gene8914(SUCLG1)|gene14512(MCEE)|gene6045(ACSS1)|gene15281(SUCLG2)|gene7164(BCKDHB)|gene744(PCCA)|gene18706(ACSS2)|gene7650(HADHA)|gene6622(ACAT2)|	apla:101792768|apla:101803354|apla:101795970|apla:101799937|apla:101790690|apla:101798249|apla:101800289|apla:101790102|apla:101800227|apla:101803542|apla:101799809|apla:101793009|	101792768|101803354|101795970|101799937|101790690|101798249|101800289|101790102|101800227|101803542|101799809|101793009|
Pentose and glucuronate interconversions	KEGG PATHWAY	apla00040	9	20	0.265595	0.89712	gene12245(AKR1A1)|gene433(KL)|gene14344(SORD)|gene11406(LOC101802378)|gene342(CRYL1)|gene8623(UGDH)|gene7949(LOC101796668)|gene3465(XYLB)|gene18536(GUSB)|	apla:101804381|apla:101799291|apla:101800431|apla:101802378|apla:101793734|apla:101795172|apla:101796668|apla:101791428|apla:101793510|	101804381|101799291|101800431|101802378|101793734|101795172|101796668|101791428|101793510|
Mismatch repair	KEGG PATHWAY	apla03430	9	20	0.265595	0.89712	gene8628(RFC1)|gene4322(MLH1)|gene22045(MSH3)|gene9563(MLH3)|gene16408(PMS2)|gene13001(RFC4)|gene3783(RPA3)|gene18499(RPA1)|gene6224(EXO1)|	apla:101791622|apla:101789748|apla:101797839|apla:101792234|apla:101803003|apla:101798395|apla:101797991|apla:101799316|apla:101793164|	101791622|101789748|101797839|101792234|101803003|101798395|101797991|101799316|101793164|
Fatty acid degradation	KEGG PATHWAY	apla00071	15	37	0.27849	0.920229	gene8074(ACSL1)|gene13249(EHHADH)|gene17769(ACOX1)|gene3434(ACAA1)|gene7650(HADHA)|gene11337(ACADL)|gene21868(ALDH7A1)|gene8794(ACOX3)|gene10498(ACADSB)|gene10600(ACSL5)|gene14463(ACSBG1)|gene4436(ECI2)|gene12527(ALDH9A1)|gene17972(ACSBG2)|gene6622(ACAT2)|	apla:101798039|apla:101795970|apla:101800606|apla:101797981|apla:101799809|apla:101801335|apla:101793275|apla:101800622|apla:101793844|apla:101801834|apla:101795358|apla:101801890|apla:101799816|apla:101799889|apla:101793009|	101798039|101795970|101800606|101797981|101799809|101801335|101793275|101800622|101793844|101801834|101795358|101801890|101799816|101799889|101793009|
Metabolism of xenobiotics by cytochrome P450	KEGG PATHWAY	apla00980	13	32	0.296706	0.95956	gene1314(LOC101794661)|gene10645(GSTO1)|gene7277(LOC101796851)|gene6315(LOC101790722)|gene7280(LOC101798048)|gene9789(LOC101798585)|gene5703(EPHX1)|gene8316(MGST2)|gene7949(LOC101796668)|gene12528(MGST3)|gene20244(LOC101804020)|gene14404(LOC101790812)|gene11406(LOC101802378)|	apla:101794661|apla:101796130|apla:101796851|apla:101790722|apla:101798048|apla:101796911|apla:101801005|apla:101798388|apla:101796668|apla:101798218|apla:101804020|apla:101790812|apla:101802378|	101794661|101796130|101796851|101790722|101798048|101796911|101801005|101798388|101796668|101798218|101804020|101790812|101802378|
RNA polymerase	KEGG PATHWAY	apla03020	10	24	0.310833	0.97455	gene16425(POLR3E)|gene22084(POLR3G)|gene6309(POLR1C)|gene8889(POLR1A)|gene2712(POLR3H)|gene6041(POLR1B)|gene19485(POLR3D)|gene13430(POLR2D)|gene22135(POLR1E)|gene3844(TWISTNB)|	apla:101799247|apla:101795396|apla:101793997|apla:101804624|apla:101793180|apla:101798611|apla:101794866|apla:101793499|apla:101790236|apla:101802988|	101799247|101795396|101793997|101804624|101793180|101798611|101794866|101793499|101790236|101802988|
Lysine degradation	KEGG PATHWAY	apla00310	17	44	0.314164	0.97455	gene15972(NSD1)|gene12527(ALDH9A1)|gene19243(PLOD1)|gene19969(KMT2A)|gene21868(ALDH7A1)|gene7650(HADHA)|gene3359(SETD2)|gene3481(KMT2C)|gene13249(EHHADH)|gene17311(EHMT1)|gene10992(OGDHL)|gene17991(DOT1L)|gene17365(CERCAM)|gene8148(AADAT)|gene10349(BBOX1)|gene3105(KMT2E)|gene6622(ACAT2)|	apla:101789499|apla:101799816|apla:101789966|apla:101797321|apla:101793275|apla:101799809|apla:101805218|apla:101796266|apla:101795970|apla:101805087|apla:101794151|apla:101804645|apla:101799213|apla:101797673|apla:101793349|apla:101805084|apla:101793009|	101789499|101799816|101789966|101797321|101793275|101799809|101805218|101796266|101795970|101805087|101794151|101804645|101799213|101797673|101793349|101805084|101793009|
beta-Alanine metabolism	KEGG PATHWAY	apla00410	12	30	0.322925	0.981692	gene14931(MLYCD)|gene11293(HIBCH)|gene13249(EHHADH)|gene4777(CNDP2)|gene16853(UPB1)|gene9789(LOC101798585)|gene21868(ALDH7A1)|gene20685(LOC101792066)|gene12527(ALDH9A1)|gene19268(SRM)|gene12725(DPYD)|gene7650(HADHA)|	apla:101792768|apla:101803354|apla:101795970|apla:101791366|apla:101805137|apla:101796911|apla:101793275|apla:101792268|apla:101799816|apla:101793103|apla:101793833|apla:101799809|	101792768|101803354|101795970|101791366|101805137|101796911|101793275|101792268|101799816|101793103|101793833|101799809|
Arachidonic acid metabolism	KEGG PATHWAY	apla00590	17	45	0.341151	0.999847	gene17017(PLA2G3)|gene9957(LOC101794396)|gene9954(LOC101794764)|gene9955(LOC101794571)|gene16847(GGT5)|gene19202(LOC101794239)|gene16896(PLA2G1B)|gene9962(PLA2G4F)|gene16848(GGT1)|gene21302(GPX8)|gene2282(TBXAS1)|gene1314(LOC101794661)|gene2565(LTA4H)|gene6391(PLB1)|gene12099(LOC101796247)|gene7637(EPHX2)|gene9946(PLA2G4B)|	apla:106015962|apla:101794396|apla:101794764|apla:101794571|apla:101799004|apla:101794239|apla:101800970|apla:101794951|apla:101799199|apla:101799251|apla:101799380|apla:101794661|apla:101795596|apla:101798966|apla:101796247|apla:101802271|apla:101803792|	106015962|101794396|101794764|101794571|101799004|101794239|101800970|101794951|101799199|101799251|101799380|101794661|101795596|101798966|101796247|101802271|101803792|
Linoleic acid metabolism	KEGG PATHWAY	apla00591	10	25	0.347176	0.999847	gene17017(PLA2G3)|gene9957(LOC101794396)|gene9954(LOC101794764)|gene9955(LOC101794571)|gene19202(LOC101794239)|gene16896(PLA2G1B)|gene9962(PLA2G4F)|gene6391(PLB1)|gene12099(LOC101796247)|gene9946(PLA2G4B)|	apla:106015962|apla:101794396|apla:101794764|apla:101794571|apla:101794239|apla:101800970|apla:101794951|apla:101798966|apla:101796247|apla:101803792|	106015962|101794396|101794764|101794571|101794239|101800970|101794951|101798966|101796247|101803792|
Cysteine and methionine metabolism	KEGG PATHWAY	apla00270	14	37	0.362142	0.999847	gene5967(MDH1)|gene19056(DNMT3B)|gene7272(GCLC)|gene12750(GCLM)|gene18580(MDH2)|gene3291(AHCYL2)|gene13609(MAT2B)|gene12034(CTH)|gene8444(ENOPH1)|gene21208(AGXT2)|gene17193(IL4I1)|gene19268(SRM)|gene21756(LOC101790524)|gene2381(LOC101799781)|	apla:101794999|apla:101794583|apla:101799767|apla:101799324|apla:101804610|apla:101801616|apla:101799886|apla:101795717|apla:101797287|apla:101799853|apla:101790142|apla:101793103|apla:101790524|apla:101799781|	101794999|101794583|101799767|101799324|101804610|101801616|101799886|101795717|101797287|101799853|101790142|101793103|101790524|101799781|
Phenylalanine metabolism	KEGG PATHWAY	apla00360	7	17	0.3702	0.999847	gene4626(DDC)|gene1161(LOC101793000)|gene1160(LOC101792808)|gene9789(LOC101798585)|gene20685(LOC101792066)|gene16830(LOC101796948)|gene17193(IL4I1)|	apla:101796508|apla:101793000|apla:101792808|apla:101796911|apla:101792268|apla:101796948|apla:101790142|	101796508|101793000|101792808|101796911|101792268|101796948|101790142|
Adipocytokine signaling pathway	KEGG PATHWAY	apla04920	22	61	0.375053	0.999847	gene14526(TRADD)|gene20911(CAMKK1)|gene8694(PPARGC1A)|gene12574(PRKAB2)|gene11681(G6PC2)|gene14463(ACSBG1)|gene14585(AGRP)|gene19342(LOC101789439)|gene12065(LEPR)|gene17972(ACSBG2)|gene18229(STK11)|gene8074(ACSL1)|gene9631(NFKBIA)|gene21481(JAK2)|gene10600(ACSL5)|gene3475(PRKAG2)|gene21237(PRKAA1)|gene6339(NFKBIE)|gene19563(IKBKB)|gene7623(POMC)|gene17068(CAMKK2)|gene12535(RXRG)|	apla:101799807|apla:101803652|apla:101804354|apla:101803934|apla:101796993|apla:101795358|apla:101804660|apla:101789439|apla:101790364|apla:101799889|apla:101795686|apla:101798039|apla:101791396|apla:101799651|apla:101801834|apla:101803710|apla:101801595|apla:101804372|apla:101790255|apla:101790746|apla:101791374|apla:101793671|	101799807|101803652|101804354|101803934|101796993|101795358|101804660|101789439|101790364|101799889|101795686|101798039|101791396|101799651|101801834|101803710|101801595|101804372|101790255|101790746|101791374|101793671|
Ribosome biogenesis in eukaryotes	KEGG PATHWAY	apla03008	23	64	0.375926	0.999847	gene21433(UTP15)|gene13735(UTP14A)|gene1144(PWP2)|gene8391(SPATA5)|gene18777(EIF6)|gene6199(HEATR1)|gene17911(UTP18)|gene6099(WDR43)|gene15883(TCOF1)|gene12882(NMD3)|gene21479(RCL1)|gene14511(MPHOSPH10)|gene5715(NVL)|gene14743(NOB1)|gene21833(WDR36)|gene7090(MDN1)|gene21114(NOL6)|gene21970(LOC106015500)|gene5335(POP1)|gene10221(NAT10)|gene13136(LSG1)|gene17672(UTP6)|gene11505(NOP58)|	apla:101793513|apla:101801267|apla:101792030|apla:101798433|apla:101792956|apla:101790877|apla:101789585|apla:101802156|apla:101803153|apla:101800917|apla:101799840|apla:101790486|apla:101803294|apla:101802692|apla:101801197|apla:101800612|apla:101796450|apla:106015500|apla:101796258|apla:101805081|apla:101803102|apla:101791972|apla:101794124|	101793513|101801267|101792030|101798433|101792956|101790877|101789585|101802156|101803153|101800917|101799840|101790486|101803294|101802692|101801197|101800612|101796450|106015500|101796258|101805081|101803102|101791972|101794124|
Dorso-ventral axis formation	KEGG PATHWAY	apla04320	9	23	0.380537	0.999847	gene4230(EGFR)|gene6214(FMN2)|gene4932(SPIRE1)|gene14115(MAP2K1)|gene19487(PIWIL2)|gene17518(NOTCH1)|gene19829(ETS1)|gene8727(CPEB2)|gene5994(SOS1)|	apla:101797830|apla:101794081|apla:101802654|apla:101791037|apla:101794674|apla:101793300|apla:101793215|apla:101801772|apla:101802245|	101797830|101794081|101802654|101791037|101794674|101793300|101793215|101801772|101802245|
Mucin type O-Glycan biosynthesis	KEGG PATHWAY	apla00512	12	32	0.389379	0.999847	gene4713(GALNT12)|gene4663(GALNT1)|gene17748(ST6GALNAC1)|gene21422(GCNT4)|gene5539(ST3GAL1)|gene14557(ST3GAL2)|gene9073(GALNT5)|gene3946(GALNT15)|gene18614(B4GALT5)|gene14500(GCNT3)|gene6515(GALNT2)|gene9063(GALNT13)|	apla:101805478|apla:101790883|apla:101797291|apla:101789451|apla:101790636|apla:101790636|apla:101799548|apla:101798280|apla:101798368|apla:101797083|apla:101801855|apla:101800348|	101805478|101790883|101797291|101789451|101790636|101790636|101799548|101798280|101798368|101797083|101801855|101800348|
Cytosolic DNA-sensing pathway	KEGG PATHWAY	apla04623	13	35	0.391334	0.999847	gene16425(POLR3E)|gene22084(POLR3G)|gene20039(IL18)|gene6309(POLR1C)|gene10159(IRF7)|gene2712(POLR3H)|gene20976(CCL26)|gene19563(IKBKB)|gene16052(TMEM173)|gene19485(POLR3D)|gene4533(RIPK1)|gene9631(NFKBIA)|gene21546(LOC101798847)|	apla:101799247|apla:101795396|apla:101802715|apla:101793997|apla:101795904|apla:101793180|apla:101800620|apla:101790255|apla:101799156|apla:101794866|apla:101801990|apla:101791396|apla:101798847|	101799247|101795396|101802715|101793997|101795904|101793180|101800620|101790255|101799156|101794866|101801990|101791396|101798847|
PPAR signaling pathway	KEGG PATHWAY	apla03320	23	65	0.399657	0.999847	gene13249(EHHADH)|gene17367(SLC27A4)|gene19089(PLTP)|gene21535(PLIN2)|gene8794(ACOX3)|gene10865(SCD)|gene14463(ACSBG1)|gene17972(ACSBG2)|gene8074(ACSL1)|gene17769(ACOX1)|gene3391(LOC101797490)|gene10600(ACSL5)|gene3434(ACAA1)|gene5065(LOC101790267)|gene5227(LOC101792626)|gene21695(LOC101798994)|gene21111(LOC101796631)|gene10892(SORBS1)|gene10322(FADS2)|gene15324(ACOX2)|gene8446(SCD5)|gene11337(AC…	apla:101795970|apla:101791345|apla:101802067|apla:101799911|apla:101800622|apla:101801349|apla:101795358|apla:101799889|apla:101798039|apla:101800606|apla:101797490|apla:101801834|apla:101797981|apla:101790267|apla:101792626|apla:101798994|apla:101796631|apla:101800303|apla:101798758|apla:101804343|apla:101790208|apla:101801335|apla:101793671|	101795970|101791345|101802067|101799911|101800622|101801349|101795358|101799889|101798039|101800606|101797490|101801834|101797981|101790267|101792626|101798994|101796631|101800303|101798758|101804343|101790208|101801335|101793671|
Other glycan degradation	KEGG PATHWAY	apla00511	8	21	0.41809	0.999847	gene13205(NEU4)|gene8771(MAN2B2)|gene14424(MAN2C1)|gene16206(LOC101799820)|gene14369(HEXA)|gene7783(MANBA)|gene13415(NEU2)|gene11740(GLB1L)|	apla:101798034|apla:101799334|apla:101798144|apla:101799820|apla:101797644|apla:101803900|apla:101798829|apla:101797465|	101798034|101799334|101798144|101799820|101797644|101803900|101798829|101797465|
p53 signaling pathway	KEGG PATHWAY	apla04115	21	61	0.449132	0.999847	gene2804(MDM2)|gene7369(RRM2)|gene19214(CASP9)|gene10269(CD82)|gene10819(FAS)|gene12973(ZMAT3)|gene10163(PIDD1)|gene7479(TP53I3)|gene13551(ATR)|gene314(ATM)|gene8078(CASP3)|gene2585(APAF1)|gene11859(STEAP3)|gene4507(SERPINB5)|gene3062(GTSE1)|gene11975(CDK1)|gene20361(MDM4)|gene9883(DDB2)|gene11212(CASP8)|gene18353(PPM1D)|gene4207(IGFBP3)|	apla:101805150|apla:101794665|apla:101795386|apla:101789861|apla:101796331|apla:101796633|apla:101796298|apla:101800997|apla:101799646|apla:101803327|apla:101805296|apla:101799443|apla:101789616|apla:101802688|apla:101799412|apla:101803686|apla:101795668|apla:101791096|apla:101803161|apla:101790211|apla:101803685|	101805150|101794665|101795386|101789861|101796331|101796633|101796298|101800997|101799646|101803327|101805296|101799443|101789616|101802688|101799412|101803686|101795668|101791096|101803161|101790211|101803685|
RIG-I-like receptor signaling pathway	KEGG PATHWAY	apla04622	16	46	0.453318	0.999847	gene3015(MAPK11)|gene4009(AZI2)|gene11711(IFIH1)|gene20556(DHX58)|gene10159(IRF7)|gene14526(TRADD)|gene19563(IKBKB)|gene17663(TRIM25)|gene16052(TMEM173)|gene4533(RIPK1)|gene9631(NFKBIA)|gene19893(NLRX1)|gene12867(IL12A)|gene20162(PIN1)|gene11212(CASP8)|gene21546(LOC101798847)|	apla:101792057|apla:101795965|apla:101800076|apla:101792382|apla:101795904|apla:101799807|apla:101790255|apla:101791574|apla:101799156|apla:101801990|apla:101791396|apla:101790490|apla:101805034|apla:101790592|apla:101803161|apla:101798847|	101792057|101795965|101800076|101792382|101795904|101799807|101790255|101791574|101799156|101801990|101791396|101790490|101805034|101790592|101803161|101798847|
Histidine metabolism	KEGG PATHWAY	apla00340	9	25	0.459228	0.999847	gene18408(ASPA)|gene4626(DDC)|gene1161(LOC101793000)|gene1160(LOC101792808)|gene15638(UROC1)|gene4777(CNDP2)|gene21868(ALDH7A1)|gene9789(LOC101798585)|gene12527(ALDH9A1)|	apla:101795665|apla:101796508|apla:101793000|apla:101792808|apla:101795672|apla:101791366|apla:101793275|apla:101796911|apla:101799816|	101795665|101796508|101793000|101792808|101795672|101791366|101793275|101796911|101799816|
Synthesis and degradation of ketone bodies	KEGG PATHWAY	apla00072	4	10	0.460871	0.999847	gene12577(HMGCS2)|gene21255(HMGCS1)|gene7258(HMGCLL1)|gene6622(ACAT2)|	apla:101801408|apla:101801408|apla:101799028|apla:101793009|	101801408|101801408|101799028|101793009|
Hedgehog signaling pathway	KEGG PATHWAY	apla04340	14	41	0.485914	0.999847	gene8762(EVC2)|gene8763(EVC)|gene17696(SMURF2)|gene20819(GLI1)|gene19815(CDON)|gene12260(PTCH2)|gene16121(FBXW11)|gene4245(GLI3)|gene3293(SMO)|gene14235(KIF7)|gene11677(LRP2)|gene11784(GLI2)|gene1752(GSK3B)|gene68(ARRB1)|	apla:101804702|apla:101791730|apla:101803883|apla:101802872|apla:101790340|apla:101795536|apla:101796951|apla:101795126|apla:101798413|apla:101796336|apla:101796808|apla:101790468|apla:101802112|apla:101792051|	101804702|101791730|101803883|101802872|101790340|101795536|101796951|101795126|101798413|101796336|101796808|101790468|101802112|101792051|
Nucleotide excision repair	KEGG PATHWAY	apla03420	13	38	0.487974	0.999847	gene8628(RFC1)|gene17037(GTF2H3)|gene16504(LOC101797192)|gene9226(MNAT1)|gene21947(XPA)|gene21720(RAD23B)|gene22103(CCNH)|gene15642(XPC)|gene805(CUL4A)|gene13001(RFC4)|gene3783(RPA3)|gene9883(DDB2)|gene18499(RPA1)|	apla:101791622|apla:101799969|apla:101797192|apla:101791525|apla:101791272|apla:101794851|apla:101791436|apla:101796054|apla:101797069|apla:101798395|apla:101797991|apla:101791096|apla:101799316|	101791622|101799969|101797192|101791525|101791272|101794851|101791436|101796054|101797069|101798395|101797991|101791096|101799316|
Intestinal immune network for IgA production	KEGG PATHWAY	apla04672	11	32	0.492564	0.999847	gene23322(LOC101804125)|gene11544(LOC101803429)|gene1494(CD80)|gene20218(IL10)|gene20486(MAP3K14)|gene15765(IL4)|gene1147(ICOSLG)|gene8399(IL-2)|gene4089(CCR9)|gene13944(CD40LG)|gene23287(LOC101802712)|	apla:101804125|apla:101803429|apla:101796029|apla:101801826|apla:101791236|apla:101801081|apla:101792229|apla:101794925|apla:101802610|apla:101789598|apla:101802712|	101804125|101803429|101796029|101801826|101791236|101801081|101792229|101794925|101802610|101789598|101802712|
Lysosome	KEGG PATHWAY	apla04142	36	109	0.495011	0.999847	gene11095(LOC106020238)|gene14360(AP3B2)|gene17239(ABCA2)|gene2697(NAGA)|gene16616(NAGPA)|gene14369(HEXA)|gene6996(CD164)|gene7438(LAPTM4A)|gene16176(GGA2)|gene8038(ASAH1)|gene9476(GALC)|gene5327(LAPTM4B)|gene11023(LOC101796874)|gene199(CTSC)|gene2994(ATP6AP1)|gene17054(ABCB9)|gene7971(SCARB2)|gene18095(LOC101790109)|gene10296(ACP2)|gene6615(IGF2R)|gene18412(CTNS)|gene12356(DNASE2B)|gene18536(GUS…	apla:106020238|apla:101791839|apla:101801002|apla:101792497|apla:101800969|apla:101797644|apla:101802475|apla:101797831|apla:101794741|apla:101801719|apla:101796301|apla:101796060|apla:101796874|apla:101805141|apla:101798729|apla:101792371|apla:101789967|apla:101790109|apla:101790373|apla:101795708|apla:101797539|apla:101792648|apla:101793510|apla:101795480|apla:101792400|apla:101804912|apla:1017…	106020238|101791839|101801002|101792497|101800969|101797644|101802475|101797831|101794741|101801719|101796301|101796060|101796874|101805141|101798729|101792371|101789967|101790109|101790373|101795708|101797539|101792648|101793510|101795480|101792400|101804912|101798773|101793169|101796321|101792515|101797303|101805206|101803900|101794415|101797465|101793712|
Arginine biosynthesis	KEGG PATHWAY	apla00220	6	17	0.509045	0.999847	gene11284(GLS)|gene17457(ASS1)|gene18533(ASL)|gene11002(GLUD1)|gene16955(NOS1)|gene11339(CPS1)|	apla:101803541|apla:101794186|apla:101796068|apla:101797377|apla:101798766|apla:101797791|	101803541|101794186|101796068|101797377|101798766|101797791|
Glycosphingolipid biosynthesis - globo series	KEGG PATHWAY	apla00603	5	14	0.514112	0.999847	gene14369(HEXA)|gene14557(ST3GAL2)|gene1273(B3GALT5)|gene5539(ST3GAL1)|gene2697(NAGA)|	apla:101797644|apla:101790636|apla:101791887|apla:101790636|apla:101792497|	101797644|101790636|101791887|101790636|101792497|
RNA transport	KEGG PATHWAY	apla03013	43	132	0.520108	0.999847	gene5335(POP1)|gene14427(SNUPN)|gene12415(TPR)|gene2135(STRAP)|gene8856(TACC3)|gene15390(NUP210)|gene11(NUP98)|gene14063(EIF3J)|gene907(EIF5B)|gene1041(GEMIN8)|gene4859(THOC1)|gene7203(EEF1A1)|gene9599(PNN)|gene6310(XPO5)|gene10543(EIF3A)|gene21048(ELAC1)|gene12882(NMD3)|gene9801(NUP160)|gene15956(THOC3)|gene19135(EIF4G3)|gene17447(NUP214)|gene13832(NUP62CL)|gene19529(EIF4EBP1)|gene19567(PABPC4)|…	apla:101796258|apla:101798512|apla:101790179|apla:101803227|apla:101792111|apla:101796353|apla:101800274|apla:101790840|apla:101791394|apla:101790021|apla:101801491|apla:101794346|apla:101797000|apla:101790914|apla:101793718|apla:101800735|apla:101800917|apla:101803183|apla:101792712|apla:101793549|apla:101794724|apla:101801297|apla:101798286|apla:101802732|apla:101803707|apla:101803680|apla:1018…	101796258|101798512|101790179|101803227|101792111|101796353|101800274|101790840|101791394|101790021|101801491|101794346|101797000|101790914|101793718|101800735|101800917|101803183|101792712|101793549|101794724|101801297|101798286|101802732|101803707|101803680|101802432|101804821|101795657|101795345|101790266|101801118|101792783|101800363|101796564|101802697|101798080|101794420|101802807|101796064…
Taurine and hypotaurine metabolism	KEGG PATHWAY	apla00430	3	8	0.529139	0.999847	gene16847(GGT5)|gene16848(GGT1)|gene18809(GGT7)|	apla:101799004|apla:101799199|apla:101791042|	101799004|101799199|101791042|
Fructose and mannose metabolism	KEGG PATHWAY	apla00051	10	30	0.531207	0.999847	gene14398(MPI)|gene20827(PFKM)|gene22033(ALDOB)|gene14344(SORD)|gene5623(TSTA3)|gene12026(FPGT)|gene13229(PFKL)|gene14558(FUK)|gene15454(GMPPB)|gene1951(TIGAR)|	apla:101791739|apla:101804181|apla:101796090|apla:101800431|apla:101791617|apla:101793711|apla:101800081|apla:101793742|apla:101793122|apla:101793695|	101791739|101804181|101796090|101800431|101791617|101793711|101800081|101793742|101793122|101793695|
Galactose metabolism	KEGG PATHWAY	apla00052	10	30	0.531207	0.999847	gene20827(PFKM)|gene9965(GANC)|gene11821(LCT)|gene17781(GALK1)|gene21952(B4GALT1)|gene11681(G6PC2)|gene13229(PFKL)|gene3069(LOC101802279)|gene12076(PGM1)|gene11740(GLB1L)|	apla:101804181|apla:101794253|apla:101799746|apla:101799347|apla:101792817|apla:101796993|apla:101800081|apla:101802279|apla:101790428|apla:101797465|	101804181|101794253|101799746|101799347|101792817|101796993|101800081|101802279|101790428|101797465|
Pentose phosphate pathway	KEGG PATHWAY	apla00030	8	24	0.541426	0.999847	gene20827(PFKM)|gene22033(ALDOB)|gene20147(PGLS)|gene6386(RBKS)|gene13229(PFKL)|gene15015(GPI)|gene12076(PGM1)|gene19296(H6PD)|	apla:101804181|apla:101796090|apla:101803764|apla:101798246|apla:101800081|apla:101797601|apla:101790428|apla:101804195|	101804181|101796090|101803764|101798246|101800081|101797601|101790428|101804195|
Vitamin B6 metabolism	KEGG PATHWAY	apla00750	2	5	0.542456	0.999847	gene11668(PHOSPHO2)|gene11229(AOX1)|	apla:101794607|apla:101795737|	101794607|101795737|
NOD-like receptor signaling pathway	KEGG PATHWAY	apla04621	14	43	0.546466	0.999847	gene4047(NOD1)|gene3015(MAPK11)|gene6766(TNFAIP3)|gene20976(CCL26)|gene19563(IKBKB)|gene20039(IL18)|gene6656(TAB2)|gene2309(HSP90B1)|gene15172(LOC101797616)|gene9631(NFKBIA)|gene9809(LOC101795933)|gene11212(CASP8)|gene5257(RIPK2)|gene17524(CARD9)|	apla:101803391|apla:101792057|apla:101796300|apla:101800620|apla:101790255|apla:101802715|apla:101790309|apla:101794686|apla:101797616|apla:101791396|apla:101795933|apla:101803161|apla:101801807|apla:101789777|	101803391|101792057|101796300|101800620|101790255|101802715|101790309|101794686|101797616|101791396|101795933|101803161|101801807|101789777|
Pyruvate metabolism	KEGG PATHWAY	apla00620	11	34	0.560567	0.999847	gene5967(MDH1)|gene16234(HAGH)|gene4687(FH)|gene188(ME3)|gene21868(ALDH7A1)|gene18580(MDH2)|gene22054(ACOT12)|gene6045(ACSS1)|gene18706(ACSS2)|gene12527(ALDH9A1)|gene6622(ACAT2)|	apla:101794999|apla:101795084|apla:101789492|apla:101789745|apla:101793275|apla:101804610|apla:101791825|apla:101798249|apla:101803542|apla:101799816|apla:101793009|	101794999|101795084|101789492|101789745|101793275|101804610|101791825|101798249|101803542|101799816|101793009|
Glycosphingolipid biosynthesis - ganglio series	KEGG PATHWAY	apla00604	5	15	0.564665	0.999847	gene14557(ST3GAL2)|gene12316(ST6GALNAC3)|gene14369(HEXA)|gene11740(GLB1L)|gene5539(ST3GAL1)|	apla:101790636|apla:101793136|apla:101797644|apla:101797465|apla:101790636|	101790636|101793136|101797644|101797465|101790636|
Retinol metabolism	KEGG PATHWAY	apla00830	10	31	0.566327	0.999847	gene12757(LOC101801995)|gene21573(ALDH1A1)|gene19474(RETSAT)|gene14404(LOC101790812)|gene11406(LOC101802378)|gene20610(LOC101795692)|gene7949(LOC101796668)|gene20801(LOC101793912)|gene11229(AOX1)|gene1001(PNPLA4)|	apla:101801995|apla:101802481|apla:101800761|apla:101790812|apla:101802378|apla:101795692|apla:101796668|apla:101793912|apla:101795737|apla:101799675|	101801995|101802481|101800761|101790812|101802378|101795692|101796668|101793912|101795737|101799675|
N-Glycan biosynthesis	KEGG PATHWAY	apla00510	15	47	0.571017	0.999847	gene17486(DOLK)|gene9119(MGAT2)|gene20309(LOC101799353)|gene21952(B4GALT1)|gene19949(DPAGT1)|gene4743(ALG2)|gene2493(MGAT4C)|gene13689(ALG13)|gene10280(FUT8)|gene12079(ALG6)|gene16614(ALG1)|gene489(ALG11)|gene20051(ALG9)|gene15866(MGAT4B)|gene12737(ALG14)|	apla:101803615|apla:101805390|apla:101799353|apla:101792817|apla:101799620|apla:101795871|apla:101791726|apla:101801124|apla:101800631|apla:101791177|apla:101797669|apla:101796223|apla:101804237|apla:101804040|apla:106016835|	101803615|101805390|101799353|101792817|101799620|101795871|101791726|101801124|101800631|101791177|101797669|101796223|101804237|101804040|106016835|
Ether lipid metabolism	KEGG PATHWAY	apla00565	13	41	0.581076	0.999847	gene17017(PLA2G3)|gene5449(ENPP2)|gene9954(LOC101794764)|gene9955(LOC101794571)|gene10880(LOC101794817)|gene16896(PLA2G1B)|gene9957(LOC101794396)|gene6391(PLB1)|gene8081(ENPP6)|gene19202(LOC101794239)|gene9962(PLA2G4F)|gene9280(PLD4)|gene9946(PLA2G4B)|	apla:106015962|apla:101799123|apla:101794764|apla:101794571|apla:101794817|apla:101800970|apla:101794396|apla:101798966|apla:101790184|apla:101794239|apla:101794951|apla:101801400|apla:101803792|	106015962|101799123|101794764|101794571|101794817|101800970|101794396|101798966|101790184|101794239|101794951|101801400|101803792|
Sulfur metabolism	KEGG PATHWAY	apla00920	3	9	0.593642	0.999847	gene11029(PAPSS2)|gene5059(IMPAD1)|gene2381(LOC101799781)|	apla:101802239|apla:101792028|apla:101799781|	101802239|101792028|101799781|
Ubiquinone and other terpenoid-quinone biosynthesis	KEGG PATHWAY	apla00130	3	9	0.593642	0.999847	gene7055(COQ3)|gene14742(NQO1)|gene8438(COQ2)|	apla:101802629|apla:101802502|apla:101797636|	101802629|101802502|101797636|
Sulfur relay system	KEGG PATHWAY	apla04122	3	9	0.593642	0.999847	gene3061(TRMU)|gene14696(CTU2)|gene2381(LOC101799781)|	apla:101802835|apla:101804000|apla:101799781|	101802835|101804000|101799781|
Other types of O-glycan biosynthesis	KEGG PATHWAY	apla00514	10	32	0.600303	0.999847	gene15276(EOGT)|gene17365(CERCAM)|gene19049(POFUT1)|gene21952(B4GALT1)|gene2393(MFNG)|gene17443(POMT1)|gene9527(POMT2)|gene11487(POFUT2)|gene19870(B3GAT1)|gene2913(GXYLT1)|	apla:101796788|apla:101799213|apla:101794980|apla:101792817|apla:101790022|apla:101796417|apla:101803424|apla:101789419|apla:101803867|apla:101802170|	101796788|101799213|101794980|101792817|101790022|101796417|101803424|101789419|101803867|101802170|
DNA replication	KEGG PATHWAY	apla03030	9	29	0.608339	0.999847	gene7334(RNASEH1)|gene8628(RFC1)|gene7242(PRIM2)|gene9776(FEN1)|gene1234(POLA1)|gene13001(RFC4)|gene3783(RPA3)|gene18499(RPA1)|gene11124(DNA2)|	apla:101798793|apla:101791622|apla:101798619|apla:101804902|apla:101792801|apla:101798395|apla:101797991|apla:101799316|apla:101797686|	101798793|101791622|101798619|101804902|101792801|101798395|101797991|101799316|101797686|
Basal transcription factors	KEGG PATHWAY	apla03022	12	39	0.617246	0.999847	gene17037(GTF2H3)|gene10665(TAF5)|gene9226(MNAT1)|gene22103(CCNH)|gene5019(TAF4B)|gene20411(TAF11)|gene8036(LOC101804644)|gene13845(TAF7L)|gene18912(TAF4)|gene3219(TAF3)|gene9173(TBPL2)|gene6086(GTF2A1L)|	apla:101799969|apla:101789740|apla:101791525|apla:101791436|apla:101800476|apla:101791549|apla:101804644|apla:101801411|apla:101790449|apla:101795697|apla:101805356|apla:101802917|	101799969|101789740|101791525|101791436|101800476|101791549|101804644|101801411|101790449|101795697|101805356|101802917|
Citrate cycle (TCA cycle)	KEGG PATHWAY	apla00020	8	26	0.617553	0.999847	gene5967(MDH1)|gene4687(FH)|gene8914(SUCLG1)|gene18580(MDH2)|gene15281(SUCLG2)|gene4689(SDHA)|gene20564(ACLY)|gene10992(OGDHL)|	apla:101794999|apla:101789492|apla:101799937|apla:101804610|apla:101800289|apla:101792265|apla:101793308|apla:101794151|	101794999|101789492|101799937|101804610|101800289|101792265|101793308|101794151|
Endocytosis	KEGG PATHWAY	apla04144	76	244	0.644581	0.999847	gene17127(LOC101790497)|gene14813(NEDD4)|gene8816(GRK4)|gene17696(SMURF2)|gene18441(GIT1)|gene13140(ACAP2)|gene7729(EGF)|gene8650(ARAP2)|gene18786(LOC101802747)|gene21528(SH3GL2)|gene17128(LOC101797502)|gene12068(DNAJC6)|gene10960(RET)|gene6615(IGF2R)|gene15467(MST1R)|gene11907(LOC101805430)|gene18023(PIP5K1C)|gene10176(AP2A2)|gene15876(CSF1R)|gene12184(EPS15)|gene5230(CHMP4C)|gene15393(IQSEC1)|g…	apla:101797502|apla:101798491|apla:101798987|apla:101803883|apla:101789493|apla:101796286|apla:101795002|apla:101800494|apla:101802747|apla:101801848|apla:101790497|apla:101803197|apla:101803164|apla:101795708|apla:101801559|apla:101805430|apla:101790731|apla:101791487|apla:101802224|apla:101793361|apla:101793010|apla:101793265|apla:101793138|apla:101803366|apla:101792930|apla:101802095|apla:1018…	101797502|101798491|101798987|101803883|101789493|101796286|101795002|101800494|101802747|101801848|101790497|101803197|101803164|101795708|101801559|101805430|101790731|101791487|101802224|101793361|101793010|101793265|101793138|101803366|101792930|101802095|101800651|101794617|101795331|101789842|101802842|101798866|101801913|101800404|101792324|101792464|101792666|101797285|101800777|101801144…
Sphingolipid metabolism	KEGG PATHWAY	apla00600	15	50	0.651796	0.999847	gene5000(B4GALT6)|gene9476(GALC)|gene13205(NEU4)|gene13493(SGPP2)|gene10880(LOC101794817)|gene16845(SMPD4)|gene18068(LOC101790332)|gene18067(LOC101790516)|gene11683(CERS6)|gene8038(ASAH1)|gene17974(ACER1)|gene13415(NEU2)|gene14160(CERS3)|gene11740(GLB1L)|gene11083(SGPL1)|	apla:101801239|apla:101796301|apla:101798034|apla:101797259|apla:101794817|apla:101798690|apla:101790332|apla:101790516|apla:101804816|apla:101801719|apla:101802706|apla:101798829|apla:101794409|apla:101797465|apla:101804964|	101801239|101796301|101798034|101797259|101794817|101798690|101790332|101790516|101804816|101801719|101802706|101798829|101794409|101797465|101804964|
Herpes simplex infection	KEGG PATHWAY	apla05168	43	140	0.651984	0.999847	gene17127(LOC101790497)|gene12515(RNASEL)|gene8912(EIF2AK3)|gene20976(CCL26)|gene17129(TAP2)|gene17128(LOC101797502)|gene9631(NFKBIA)|gene18912(TAF4)|gene3219(TAF3)|gene9556(FOS)|gene8058(TLR3)|gene5019(TAF4B)|gene20391(SRPK1)|gene8078(CASP3)|gene21481(JAK2)|gene19342(LOC101789439)|gene12867(IL12A)|gene17130(TAP1)|gene21546(LOC101798847)|gene17543(C5)|gene12561(FASLG)|gene11711(IFIH1)|gene10665(T…	apla:101797502|apla:101800595|apla:101800258|apla:101800620|apla:101797091|apla:101790497|apla:101791396|apla:101790449|apla:101795697|apla:101801698|apla:101790771|apla:101800476|apla:101802633|apla:101805296|apla:101799651|apla:101789439|apla:101805034|apla:101797680|apla:101798847|apla:101797076|apla:101801884|apla:101800076|apla:101789740|apla:101795904|apla:101796331|apla:101790255|apla:1017…	101797502|101800595|101800258|101800620|101797091|101790497|101791396|101790449|101795697|101801698|101790771|101800476|101802633|101805296|101799651|101789439|101805034|101797680|101798847|101797076|101801884|101800076|101789740|101795904|101796331|101790255|101796056|101796241|101803686|101795689|101802809|101804125|101795351|101791305|101799854|101790975|101790309|101790789|101803161|101805356…
Glyoxylate and dicarboxylate metabolism	KEGG PATHWAY	apla00630	8	27	0.652971	0.999847	gene5967(MDH1)|gene14512(MCEE)|gene18580(MDH2)|gene744(PCCA)|gene13192(AGXT)|gene15563(GLYCTK)|gene14954(GCSH)|gene6622(ACAT2)|	apla:101794999|apla:101790690|apla:101804610|apla:101800227|apla:101789792|apla:101794217|apla:101801260|apla:101793009|	101794999|101790690|101804610|101800227|101789792|101794217|101801260|101793009|
Vascular smooth muscle contraction	KEGG PATHWAY	apla04270	31	102	0.65807	0.999847	gene9957(LOC101794396)|gene9954(LOC101794764)|gene20489(LOC101800032)|gene20380(CACNA1S)|gene15075(MYLK3)|gene2012(ITPR2)|gene4515(MYLK4)|gene9955(LOC101794571)|gene23429(LOC101804592)|gene15522(PRKCD)|gene5523(ADCY8)|gene19202(LOC101794239)|gene4596(ADCY2)|gene19918(ARHGEF12)|gene15212(ITPR1)|gene11759(MYLK)|gene9946(PLA2G4B)|gene17017(PLA2G3)|gene9962(PLA2G4F)|gene16896(PLA2G1B)|gene15704(AGTR1…	apla:101794396|apla:101794764|apla:101800032|apla:101801311|apla:101793167|apla:101791934|apla:101799935|apla:101794571|apla:101803307|apla:101796703|apla:101794043|apla:101794239|apla:101803512|apla:101801214|apla:101791594|apla:101794935|apla:101803792|apla:106015962|apla:101794951|apla:101800970|apla:101804939|apla:101804622|apla:101800617|apla:101796516|apla:101799416|apla:101802614|apla:1017…	101794396|101794764|101800032|101801311|101793167|101791934|101799935|101794571|101803307|101796703|101794043|101794239|101803512|101801214|101791594|101794935|101803792|106015962|101794951|101800970|101804939|101804622|101800617|101796516|101799416|101802614|101791112|101791037|101798663|101804447|101805172|
Cardiac muscle contraction	KEGG PATHWAY	apla04260	16	54	0.669926	0.999847	gene15586(LOC101800128)|gene15355(CACNA2D3)|gene20380(CACNA1S)|gene3369(MYL3)|gene6204(RYR2)|gene18007(LOC101799882)|gene19704(SLC9A1)|gene20303(TNNT2)|gene14396(LOC101795772)|gene3154(CACNA2D1)|gene23975(LOC101795171)|gene15069(LOC101804160)|gene18704(MYH7B)|gene16189(CACNG3)|gene23429(LOC101804592)|gene15537(LOC101799806)|	apla:101800128|apla:101790806|apla:101801311|apla:101804464|apla:101793907|apla:101799882|apla:101803574|apla:101803953|apla:101795772|apla:101793350|apla:101791313|apla:101804160|apla:101789759|apla:101800164|apla:101803307|apla:101799806|	101800128|101790806|101801311|101804464|101793907|101799882|101803574|101803953|101795772|101793350|101791313|101804160|101789759|101800164|101803307|101799806|
Terpenoid backbone biosynthesis	KEGG PATHWAY	apla00900	5	18	0.697943	0.999847	gene12577(HMGCS2)|gene19793(ZMPSTE24)|gene6622(ACAT2)|gene20057(PMVK)|gene21255(HMGCS1)|	apla:101801408|apla:101804121|apla:101793009|apla:101796838|apla:101801408|	101801408|101804121|101793009|101796838|101801408|
One carbon pool by folate	KEGG PATHWAY	apla00670	5	18	0.697943	0.999847	gene8502(LOC101797763)|gene2321(ALDH1L2)|gene1341(LOC101790581)|gene1340(GART)|gene9262(MTHFD1)|	apla:101797763|apla:101803074|apla:101790581|apla:101803101|apla:101798457|	101797763|101803074|101790581|101803101|101798457|
Steroid biosynthesis	KEGG PATHWAY	apla00100	5	18	0.697943	0.999847	gene5497(SQLE)|gene11140(LOC101801210)|gene7578(FDFT1)|gene8174(MSMO1)|gene11023(LOC101796874)|	apla:101802617|apla:101801210|apla:101796770|apla:101804996|apla:101796874|	101802617|101801210|101796770|101804996|101796874|
Notch signaling pathway	KEGG PATHWAY	apla04330	12	42	0.701274	0.999847	gene8674(RBPJ)|gene9923(DLL4)|gene17029(NCOR2)|gene2471(EP300)|gene18586(DTX2)|gene6123(PSEN2)|gene2393(MFNG)|gene17518(NOTCH1)|gene8312(MAML3)|gene9273(JAG2)|gene10479(CTBP2)|gene13033(DVL3)|	apla:101802372|apla:101792399|apla:101791213|apla:101796241|apla:101795814|apla:101791857|apla:101790022|apla:101793300|apla:101798689|apla:101800386|apla:101793303|apla:101803917|	101802372|101792399|101791213|101796241|101795814|101791857|101790022|101793300|101798689|101800386|101793303|101803917|
Folate biosynthesis	KEGG PATHWAY	apla00790	3	11	0.704234	0.999847	gene5089(GGH)|gene13054(LOC101804710)|gene9164(GCH1)|	apla:101790897|apla:101804897|apla:101789988|	101790897|101804897|101789988|
Aminoacyl-tRNA biosynthesis	KEGG PATHWAY	apla00970	19	66	0.716652	0.999847	gene161(NARS2)|gene784(CARS2)|gene19584(YARS)|gene15731(LARS)|gene16177(EARS2)|gene23309(LOC101801182)|gene20823(MARS)|gene12130(PARS2)|gene15435(IARS)|gene7020(QRSL1)|gene13747(MARS2)|gene5747(IARS2)|gene8257(GATB)|gene1790(WARS2)|gene10501(PSTK)|gene9712(CARS)|gene6342(AARS2)|gene5749(EPRS)|gene21194(TARS)|	apla:101791862|apla:101797748|apla:101804012|apla:101796558|apla:101794546|apla:101797878|apla:101802578|apla:101802047|apla:101798328|apla:101798853|apla:101802561|apla:101794442|apla:101802026|apla:101792334|apla:101795083|apla:101797236|apla:101791916|apla:101794263|apla:101802324|	101791862|101797748|101804012|101796558|101794546|101797878|101802578|101802047|101798328|101798853|101802561|101794442|101802026|101792334|101795083|101797236|101791916|101794263|101802324|
Cell cycle	KEGG PATHWAY	apla04110	33	112	0.717473	0.999847	gene15074(ORC6)|gene4960(PRKDC)|gene19147(ZBTB17)|gene3706(DBF4)|gene17453(ABL1)|gene7165(TTK)|gene954(LOC101794805)|gene13551(ATR)|gene3338(CDC25A)|gene314(ATM)|gene18584(YWHAG)|gene13621(STAG2)|gene16180(PLK1)|gene13581(PTTG1)|gene12778(CDC7)|gene2248(WEE2)|gene2471(EP300)|gene22201(LOC106018920)|gene2804(MDM2)|gene16354(MAD1L1)|gene3110(ORC5)|gene2062(SMC1B)|gene1752(GSK3B)|gene5791(BUB1)|gene…	apla:101792653|apla:101804792|apla:101798062|apla:101796940|apla:101794358|apla:101790750|apla:101794805|apla:101799646|apla:101800901|apla:101803327|apla:101804428|apla:101797070|apla:101800116|apla:101797873|apla:101799202|apla:101801524|apla:101796241|apla:101797070|apla:101805150|apla:101795780|apla:101804656|apla:101804356|apla:101802112|apla:101803695|apla:101789469|apla:101791591|apla:1017…	101792653|101804792|101798062|101796940|101794358|101790750|101794805|101799646|101800901|101803327|101804428|101797070|101800116|101797873|101799202|101801524|101796241|101797070|101805150|101795780|101804656|101804356|101802112|101803695|101789469|101791591|101791436|101801701|101789975|101803686|101790286|101795139|101801474|
SNARE interactions in vesicular transport	KEGG PATHWAY	apla04130	7	26	0.732326	0.999847	gene12580(SEC22B)|gene9968(SNAP23)|gene16724(STX2)|gene16805(SNAP29)|gene6629(STX11)|gene9881(BET1L)|gene17856(STX8)|	apla:101802575|apla:101791930|apla:101794306|apla:101798453|apla:101792173|apla:101795035|apla:101797857|	101802575|101791930|101794306|101798453|101792173|101795035|101797857|
Apoptosis	KEGG PATHWAY	apla04210	36	125	0.763879	0.999847	gene8912(EIF2AK3)|gene20078(LMNA)|gene14526(TRADD)|gene10163(PIDD1)|gene20486(MAP3K14)|gene2585(APAF1)|gene4533(RIPK1)|gene9631(NFKBIA)|gene16179(ERN2)|gene14269(LOC101795095)|gene314(ATM)|gene9556(FOS)|gene199(CTSC)|gene15212(ITPR1)|gene8078(CASP3)|gene8454(PTPN13)|gene2012(ITPR2)|gene335(PARP4)|gene13622(XIAP)|gene12561(FASLG)|gene18095(LOC101790109)|gene17501(SPTAN1)|gene20822(DDIT3)|gene10819…	apla:101800258|apla:101797969|apla:101799807|apla:101796298|apla:101791236|apla:101799443|apla:101801990|apla:101791396|apla:101800310|apla:101795095|apla:101803327|apla:101801698|apla:101805141|apla:101791594|apla:101805296|apla:101799593|apla:101791934|apla:101795446|apla:101796377|apla:101801884|apla:101790109|apla:101802564|apla:101802390|apla:101796331|apla:101790255|apla:101796056|apla:1017…	101800258|101797969|101799807|101796298|101791236|101799443|101801990|101791396|101800310|101795095|101803327|101801698|101805141|101791594|101805296|101799593|101791934|101795446|101796377|101801884|101790109|101802564|101802390|101796331|101790255|101796056|101798194|101800087|101804912|101803218|101795386|101791037|101794299|101793887|101803161|101797713|
Oocyte meiosis	KEGG PATHWAY	apla04114	26	92	0.765357	0.999847	gene2012(ITPR2)|gene5054(MOS)|gene6097(SPDYA)|gene5523(ADCY8)|gene4596(ADCY2)|gene15212(ITPR1)|gene8727(CPEB2)|gene16180(PLK1)|gene13581(PTTG1)|gene10910(CAMK2G)|gene16121(FBXW11)|gene10649(SLK)|gene16552(ADCY9)|gene9254(PPP2R5E)|gene11975(CDK1)|gene2062(SMC1B)|gene7707(CAMK2D)|gene5350(FBXO43)|gene5791(BUB1)|gene7620(ADCY3)|gene261(PGR)|gene5699(PPP2R5A)|gene14115(MAP2K1)|gene18584(YWHAG)|gene17…	apla:101791934|apla:101804433|apla:101798426|apla:101794043|apla:101803512|apla:101791594|apla:101801772|apla:101800116|apla:101797873|apla:101804017|apla:101796951|apla:101799406|apla:101800617|apla:101800061|apla:101803686|apla:101804356|apla:101801648|apla:101796640|apla:101803695|apla:101791112|apla:101797573|apla:101801968|apla:101791037|apla:101804428|apla:101801474|apla:101792272|	101791934|101804433|101798426|101794043|101803512|101791594|101801772|101800116|101797873|101804017|101796951|101799406|101800617|101800061|101803686|101804356|101801648|101796640|101803695|101791112|101797573|101801968|101791037|101804428|101801474|101792272|
Phototransduction	KEGG PATHWAY	apla04744	5	20	0.769475	0.999847	gene13420(SAG)|gene17959(RGS9)|gene14658(CNGB1)|gene23193(LOC101805092)|gene14125(SLC24A1)|	apla:101795496|apla:101803109|apla:101799793|apla:101805092|apla:101804742|	101795496|101803109|101799793|101805092|101804742|
Regulation of autophagy	KEGG PATHWAY	apla04140	6	24	0.779571	0.999847	gene21096(PIK3C3)|gene6777(LOC101799763)|gene15425(ATG7)|gene21546(LOC101798847)|gene21237(PRKAA1)|gene13198(ATG4B)|	apla:101791899|apla:101799763|apla:101793699|apla:101798847|apla:101801595|apla:101790374|	101791899|101799763|101793699|101798847|101801595|101790374|
Glycerophospholipid metabolism	KEGG PATHWAY	apla00564	26	93	0.780682	0.999847	gene9957(LOC101794396)|gene9954(LOC101794764)|gene17515(AGPAT2)|gene7675(CDS1)|gene9955(LOC101794571)|gene6391(PLB1)|gene5034(LYPLA1)|gene4872(LPIN2)|gene21941(DGKQ)|gene19202(LOC101794239)|gene17660(DGKE)|gene17640(PGS1)|gene9901(DGKZ)|gene10604(GPAM)|gene9280(PLD4)|gene9946(PLA2G4B)|gene17017(PLA2G3)|gene9962(PLA2G4F)|gene16896(PLA2G1B)|gene13084(PCYT1A)|gene4158(MBOAT1)|gene6528(GNPAT)|gene194…	apla:101794396|apla:101794764|apla:101803978|apla:101798797|apla:101794571|apla:101798966|apla:101802710|apla:101795883|apla:101789935|apla:101794239|apla:101796859|apla:101790784|apla:101795324|apla:101803103|apla:101801400|apla:101803792|apla:106015962|apla:101794951|apla:101800970|apla:101803520|apla:101793081|apla:101799745|apla:101800566|apla:101797647|apla:101795730|apla:101796321|	101794396|101794764|101803978|101798797|101794571|101798966|101802710|101795883|101789935|101794239|101796859|101790784|101795324|101803103|101801400|101803792|106015962|101794951|101800970|101803520|101793081|101799745|101800566|101797647|101795730|101796321|
GnRH signaling pathway	KEGG PATHWAY	apla04912	23	83	0.781855	0.999847	gene3015(MAPK11)|gene9957(LOC101794396)|gene9954(LOC101794764)|gene9955(LOC101794571)|gene20380(CACNA1S)|gene2012(ITPR2)|gene23429(LOC101804592)|gene15522(PRKCD)|gene5523(ADCY8)|gene4596(ADCY2)|gene15212(ITPR1)|gene9946(PLA2G4B)|gene9962(PLA2G4F)|gene10910(CAMK2G)|gene16552(ADCY9)|gene7707(CAMK2D)|gene4230(EGFR)|gene7620(ADCY3)|gene14115(MAP2K1)|gene14134(LOC101793608)|gene5994(SOS1)|gene9833(PLC…	apla:101792057|apla:101794396|apla:101794764|apla:101794571|apla:101801311|apla:101791934|apla:101803307|apla:101796703|apla:101794043|apla:101803512|apla:101791594|apla:101803792|apla:101794951|apla:101804017|apla:101800617|apla:101801648|apla:101797830|apla:101791112|apla:101791037|apla:101793608|apla:101802245|apla:101804447|apla:101805172|	101792057|101794396|101794764|101794571|101801311|101791934|101803307|101796703|101794043|101803512|101791594|101803792|101794951|101804017|101800617|101801648|101797830|101791112|101791037|101793608|101802245|101804447|101805172|
Influenza A	KEGG PATHWAY	apla05164	38	133	0.782205	0.999847	gene3015(MAPK11)|gene12515(RNASEL)|gene8912(EIF2AK3)|gene20976(CCL26)|gene11(NUP98)|gene16672(CIITA)|gene6770(IFNGR1)|gene8058(TLR3)|gene12408(IVNS1ABP)|gene9631(NFKBIA)|gene21481(JAK2)|gene9809(LOC101795933)|gene12867(IL12A)|gene21546(LOC101798847)|gene17332(TLR4)|gene12561(FASLG)|gene11711(IFIH1)|gene10159(IRF7)|gene10819(FAS)|gene19563(IKBKB)|gene2471(EP300)|gene23341(LOC101795689)|gene16410(E…	apla:101792057|apla:101800595|apla:101800258|apla:101800620|apla:101800274|apla:101803334|apla:101799854|apla:101790771|apla:101792484|apla:101791396|apla:101799651|apla:101795933|apla:101805034|apla:101798847|apla:101799388|apla:101801884|apla:101800076|apla:101795904|apla:101796331|apla:101790255|apla:101796241|apla:101795689|apla:101802809|apla:101802112|apla:101804125|apla:101802715|apla:1017…	101792057|101800595|101800258|101800620|101800274|101803334|101799854|101790771|101792484|101791396|101799651|101795933|101805034|101798847|101799388|101801884|101800076|101795904|101796331|101790255|101796241|101795689|101802809|101802112|101804125|101802715|101794192|101790490|101791305|101791037|101795386|101790975|101790789|101793492|101791574|101791806|101802712|101797713|
Gap junction	KEGG PATHWAY	apla04540	24	88	0.806179	0.999847	gene2444(PDGFB)|gene2012(ITPR2)|gene18897(TUBB1)|gene285(PDGFD)|gene5523(ADCY8)|gene4596(ADCY2)|gene15212(ITPR1)|gene8540(PDGFRA)|gene7729(EGF)|gene14516(TJP1)|gene19528(ADRB3)|gene16552(ADCY9)|gene13509(LOC101796516)|gene11975(CDK1)|gene10585(ADRB1)|gene4230(EGFR)|gene14092(MAP2K5)|gene7620(ADCY3)|gene11035(PRKG1)|gene14115(MAP2K1)|gene5994(SOS1)|gene9833(PLCB2)|gene15877(PDGFRB)|gene5870(PLCB4)|	apla:101794895|apla:101791934|apla:101791327|apla:101798843|apla:101794043|apla:101803512|apla:101791594|apla:101797285|apla:101795002|apla:101791291|apla:101801679|apla:101800617|apla:101796516|apla:101803686|apla:101790405|apla:101797830|apla:101801808|apla:101791112|apla:101802614|apla:101791037|apla:101802245|apla:101804447|apla:101799587|apla:101805172|	101794895|101791934|101791327|101798843|101794043|101803512|101791594|101797285|101795002|101791291|101801679|101800617|101796516|101803686|101790405|101797830|101801808|101791112|101802614|101791037|101802245|101804447|101799587|101805172|
Fatty acid elongation	KEGG PATHWAY	apla00062	6	25	0.806979	0.999847	gene9984(LOC101796891)|gene12749(TECR)|gene3677(HACD1)|gene4391(ELOVL2)|gene9945(LOC101792790)|gene7650(HADHA)|	apla:101796891|apla:101799511|apla:101800675|apla:101796744|apla:101792790|apla:101799809|	101796891|101799511|101800675|101796744|101792790|101799809|
Carbon metabolism	KEGG PATHWAY	apla01200	26	95	0.809287	0.999847	gene13249(EHHADH)|gene8914(SUCLG1)|gene20147(PGLS)|gene13192(AGXT)|gene7650(HADHA)|gene22033(ALDOB)|gene11002(GLUD1)|gene6622(ACAT2)|gene11339(CPS1)|gene5967(MDH1)|gene14512(MCEE)|gene4687(FH)|gene20827(PFKM)|gene15281(SUCLG2)|gene4689(SDHA)|gene744(PCCA)|gene10992(OGDHL)|gene1819(GAPDH)|gene11293(HIBCH)|gene18580(MDH2)|gene188(ME3)|gene6045(ACSS1)|gene18706(ACSS2)|gene13229(PFKL)|gene15015(GPI)|…	apla:101795970|apla:101799937|apla:101803764|apla:101789792|apla:101799809|apla:101796090|apla:101797377|apla:101793009|apla:101797791|apla:101794999|apla:101790690|apla:101789492|apla:101804181|apla:101800289|apla:101792265|apla:101800227|apla:101794151|apla:101803965|apla:101803354|apla:101804610|apla:101789745|apla:101798249|apla:101803542|apla:101800081|apla:101797601|apla:101804195|	101795970|101799937|101803764|101789792|101799809|101796090|101797377|101793009|101797791|101794999|101790690|101789492|101804181|101800289|101792265|101800227|101794151|101803965|101803354|101804610|101789745|101798249|101803542|101800081|101797601|101804195|
Caffeine metabolism	KEGG PATHWAY	apla00232	1	5	0.814792	0.999847	gene6119(XDH)|	apla:101799192|	101799192|
Phenylalanine, tyrosine and tryptophan biosynthesis	KEGG PATHWAY	apla00400	1	5	0.814792	0.999847	gene17193(IL4I1)|	apla:101790142|	101790142|
Regulation of actin cytoskeleton	KEGG PATHWAY	apla04810	52	184	0.832278	0.999847	gene2444(PDGFB)|gene20489(LOC101800032)|gene778(ARHGEF7)|gene18440(SSH2)|gene15075(MYLK3)|gene16055(LOC101798784)|gene21410(IQGAP2)|gene11641(ITGA6)|gene4515(MYLK4)|gene285(PDGFD)|gene14547(BCAR1)|gene20480(ITGA2B)|gene14084(ITGA11)|gene20521(ITGB3)|gene7449(LOC101798663)|gene5054(MOS)|gene11147(RRAS2)|gene19918(ARHGEF12)|gene355(FGF9)|gene10465(DOCK1)|gene11759(MYLK)|gene3847(ITGB8)|gene13945(AR…	apla:101794895|apla:101800032|apla:101802568|apla:101803245|apla:101793167|apla:101798784|apla:101791572|apla:101791104|apla:101799935|apla:101798843|apla:101792603|apla:101792319|apla:101805216|apla:101803666|apla:101798663|apla:101804433|apla:101796887|apla:101801214|apla:101793257|apla:101804708|apla:101794935|apla:101797604|apla:101805138|apla:101795907|apla:101800759|apla:101802508|apla:1018…	101794895|101800032|101802568|101803245|101793167|101798784|101791572|101791104|101799935|101798843|101792603|101792319|101805216|101803666|101798663|101804433|101796887|101801214|101793257|101804708|101794935|101797604|101805138|101795907|101800759|101802508|101801443|101790731|101802700|101792363|101797285|101796447|101804885|101798901|101803574|101800934|101795988|101799307|101804935|101797830…
Glycolysis / Gluconeogenesis	KEGG PATHWAY	apla00010	13	52	0.838839	0.999847	gene20827(PFKM)|gene22033(ALDOB)|gene21868(ALDH7A1)|gene6045(ACSS1)|gene9789(LOC101798585)|gene12245(AKR1A1)|gene11681(G6PC2)|gene18706(ACSS2)|gene13229(PFKL)|gene15015(GPI)|gene12527(ALDH9A1)|gene12076(PGM1)|gene1819(GAPDH)|	apla:101804181|apla:101796090|apla:101793275|apla:101798249|apla:101796911|apla:101804381|apla:101796993|apla:101803542|apla:101800081|apla:101797601|apla:101799816|apla:101790428|apla:101803965|	101804181|101796090|101793275|101798249|101796911|101804381|101796993|101803542|101800081|101797601|101799816|101790428|101803965|
Wnt signaling pathway	KEGG PATHWAY	apla04310	34	125	0.844142	0.999847	gene19551(SFRP1)|gene18501(SERPINF1)|gene1826(LOC101793827)|gene10867(WNT8B)|gene7753(DKK2)|gene5870(PLCB4)|gene4734(INVS)|gene17957(AXIN2)|gene13921(GPC4)|gene7707(CAMK2D)|gene2180(WNT5B)|gene10910(CAMK2G)|gene12461(CACYBP)|gene9833(PLCB2)|gene9207(DAAM1)|gene15608(RUVBL1)|gene2471(EP300)|gene16121(FBXW11)|gene11886(WNT10A)|gene15109(NKD1)|gene21839(APC)|gene3599(BAMBI)|gene1752(GSK3B)|gene7607(…	apla:101791559|apla:101796701|apla:101793827|apla:101796899|apla:101790422|apla:101805172|apla:101795550|apla:101799849|apla:101791075|apla:101801648|apla:101792356|apla:101804017|apla:101799553|apla:101804447|apla:101790442|apla:101789515|apla:101796241|apla:101796951|apla:101803237|apla:101793483|apla:101795988|apla:101792754|apla:101802112|apla:101804946|apla:101802637|apla:101798663|apla:1018…	101791559|101796701|101793827|101796899|101790422|101805172|101795550|101799849|101791075|101801648|101792356|101804017|101799553|101804447|101790442|101789515|101796241|101796951|101803237|101793483|101795988|101792754|101802112|101804946|101802637|101798663|101800813|101793979|101795639|101792272|101796064|101793303|101803917|101800816|
Ubiquitin mediated proteolysis	KEGG PATHWAY	apla04120	33	122	0.848216	0.999847	gene14813(NEDD4)|gene17696(SMURF2)|gene11568(UBE2E3)|gene805(CUL4A)|gene15010(UBA2)|gene13538(TRIP12)|gene17761(RNF157)|gene13905(KLHL13)|gene16952(FBXW8)|gene8943(UBOX5)|gene13622(XIAP)|gene2539(UBE2N)|gene20674(BRCA1)|gene16049(UBE2D2)|gene18953(BIRC7)|gene3570(CUL2)|gene5829(FANCL)|gene2121(PLEKHA5)|gene937(HERC2)|gene16121(FBXW11)|gene2804(MDM2)|gene9883(DDB2)|gene5372(UBR5)|gene8254(FBXW7)|g…	apla:101798491|apla:101803883|apla:101799298|apla:101797069|apla:101790475|apla:101800413|apla:101801804|apla:101801811|apla:101798579|apla:101791083|apla:101796377|apla:101789636|apla:101789679|apla:101795116|apla:101800345|apla:101791969|apla:101801202|apla:101801705|apla:101796116|apla:101796951|apla:101805150|apla:101791096|apla:101798299|apla:101799234|apla:101801474|apla:101796822|apla:1017…	101798491|101803883|101799298|101797069|101790475|101800413|101801804|101801811|101798579|101791083|101796377|101789636|101789679|101795116|101800345|101791969|101801202|101801705|101796116|101796951|101805150|101791096|101798299|101799234|101801474|101796822|101796809|101794869|101800777|101799144|101795200|101795193|101800229|
Phagosome	KEGG PATHWAY	apla04145	35	129	0.850418	0.999847	gene21096(PIK3C3)|gene17127(LOC101790497)|gene20526(MRC2)|gene20521(ITGB3)|gene18508(RILP)|gene16055(LOC101798784)|gene17028(SCARB1)|gene283(DYNC2H1)|gene17129(TAP2)|gene17128(LOC101797502)|gene20933(NCF1)|gene3669(LOC101803217)|gene11723(PLA2R1)|gene18172(COMP)|gene12580(SEC22B)|gene11652(DYNC1I2)|gene2994(ATP6AP1)|gene16955(NOS1)|gene18897(TUBB1)|gene17130(TAP1)|gene13966(NOX1)|gene17332(TLR4)|…	apla:101791899|apla:101797502|apla:101803871|apla:101803666|apla:101798761|apla:101798784|apla:101797295|apla:101798656|apla:101797091|apla:101790497|apla:101802365|apla:101803217|apla:101796323|apla:101803344|apla:101802575|apla:101792180|apla:101798729|apla:101798766|apla:101791327|apla:101797680|apla:101798310|apla:101799388|apla:101795907|apla:101800759|apla:101804215|apla:101790109|apla:1018…	101791899|101797502|101803871|101803666|101798761|101798784|101797295|101798656|101797091|101790497|101802365|101803217|101796323|101803344|101802575|101792180|101798729|101798766|101791327|101797680|101798310|101799388|101795907|101800759|101804215|101790109|101805179|106015064|101801378|101804125|101798773|106019938|101794597|101802508|101802712|
Base excision repair	KEGG PATHWAY	apla03410	6	27	0.85372	0.999847	gene18563(LIG3)|gene9776(FEN1)|gene10704(POLL)|gene16515(MPG)|gene12251(MUTYH)|gene335(PARP4)|	apla:101797881|apla:101804902|apla:101796177|apla:101800009|apla:101805011|apla:101795446|	101797881|101804902|101796177|101800009|101805011|101795446|
Neuroactive ligand-receptor interaction	KEGG PATHWAY	apla04080	83	289	0.854588	0.999847	gene17828(GRIN2C)|gene10745(LOC101803823)|gene15747(NR3C1)|gene11616(CHRNA1)|gene18661(LOC101796159)|gene13782(GPR50)|gene15426(HRH1)|gene15834(LOC101794244)|gene20542(LOC101803730)|gene13573(GABRA6)|gene5025(HRH4)|gene11848(LOC101795278)|gene6820(LOC101789807)|gene12947(GHSR)|gene16663(GRIN2A)|gene6743(NMBR)|gene19192(HTR6)|gene12065(LEPR)|gene10791(LOC101799912)|gene1707(DRD3)|gene11106(TACR2)|…	apla:101804769|apla:101803823|apla:101794685|apla:101801519|apla:101796159|apla:101792576|apla:101794475|apla:101794244|apla:101803730|apla:101805125|apla:101796079|apla:101795278|apla:101789807|apla:101798856|apla:101804769|apla:101803477|apla:101795042|apla:101790364|apla:101799912|apla:101799559|apla:101798587|apla:101801813|apla:101792713|apla:101793561|apla:101803901|apla:101793551|apla:1018…	101804769|101803823|101794685|101801519|101796159|101792576|101794475|101794244|101803730|101805125|101796079|101795278|101789807|101798856|101804769|101803477|101795042|101790364|101799912|101799559|101798587|101801813|101792713|101793561|101803901|101793551|101802534|101791078|101805056|101794034|101790331|101805467|101792560|101804219|101792728|101791481|101794280|101803845|106020679|101796491…
Glycerolipid metabolism	KEGG PATHWAY	apla00561	15	61	0.865956	0.999847	gene4872(LPIN2)|gene21941(DGKQ)|gene19471(GPAT2)|gene17515(AGPAT2)|gene12245(AKR1A1)|gene21868(ALDH7A1)|gene17660(DGKE)|gene2251(AGK)|gene4158(MBOAT1)|gene9901(DGKZ)|gene15563(GLYCTK)|gene10604(GPAM)|gene121(MOGAT2)|gene12527(ALDH9A1)|gene14791(LIPC)|	apla:101795883|apla:101789935|apla:101800566|apla:101803978|apla:101804381|apla:101793275|apla:101796859|apla:101801717|apla:101793081|apla:101795324|apla:101794217|apla:101803103|apla:101799311|apla:101799816|apla:101794388|	101795883|101789935|101800566|101803978|101804381|101793275|101796859|101801717|101793081|101795324|101794217|101803103|101799311|101799816|101794388|
Protein export	KEGG PATHWAY	apla03060	4	20	0.874197	0.999847	gene7907(SRP72)|gene89(SPCS2)|gene7012(SEC63)|gene13220(SRPRB)|	apla:101792672|apla:101797551|apla:101805064|apla:101799138|	101792672|101797551|101805064|101799138|
Adherens junction	KEGG PATHWAY	apla04520	19	76	0.874911	0.999847	gene10913(VCL)|gene4230(EGFR)|gene2964(MET)|gene10892(SORBS1)|gene18142(INSR)|gene651(LMO7)|gene2471(EP300)|gene7449(LOC101798663)|gene18734(SRC)|gene12363(SSX2IP)|gene13183(FARP2)|gene15467(MST1R)|gene2783(PTPRB)|gene4900(PTPRM)|gene11746(LOC101801641)|gene13668(LOC101797872)|gene12001(CTNNA3)|gene9716(PTPRJ)|gene14516(TJP1)|	apla:101801443|apla:101797830|apla:101801559|apla:101800303|apla:101795803|apla:101793374|apla:101796241|apla:101798663|apla:101796965|apla:101798456|apla:101802206|apla:101801559|apla:101793227|apla:101803609|apla:101801641|apla:101802693|apla:101799950|apla:101802267|apla:101791291|	101801443|101797830|101801559|101800303|101795803|101793374|101796241|101798663|101796965|101798456|101802206|101801559|101793227|101803609|101801641|101802693|101799950|101802267|101791291|
Salmonella infection	KEGG PATHWAY	apla05132	17	69	0.876391	0.999847	gene3015(MAPK11)|gene20039(IL18)|gene283(DYNC2H1)|gene17497(PKN3)|gene14516(TJP1)|gene6770(IFNGR1)|gene18508(RILP)|gene16055(LOC101798784)|gene7480(PFN4)|gene19140(PLEKHM2)|gene1344(IFNGR2)|gene11652(DYNC1I2)|gene5726(TLR5)|gene9556(FOS)|gene17332(TLR4)|gene12386(PKN2)|gene6024(KLC4)|	apla:101792057|apla:101802715|apla:101798656|apla:101802052|apla:101791291|apla:101799854|apla:101798761|apla:101798784|apla:101802089|apla:101797517|apla:101790789|apla:101792180|apla:101797832|apla:101801698|apla:101799388|apla:101796580|apla:101800771|	101792057|101802715|101798656|101802052|101791291|101799854|101798761|101798784|101802089|101797517|101790789|101792180|101797832|101801698|101799388|101796580|101800771|
Toll-like receptor signaling pathway	KEGG PATHWAY	apla04620	21	84	0.884732	0.999847	gene3015(MAPK11)|gene5726(TLR5)|gene9556(FOS)|gene10159(IRF7)|gene19822(TIRAP)|gene18103(TICAM1)|gene20976(CCL26)|gene16055(LOC101798784)|gene19563(IKBKB)|gene1494(CD80)|gene1346(IFNAR1)|gene6656(TAB2)|gene4533(RIPK1)|gene8058(TLR3)|gene9631(NFKBIA)|gene12867(IL12A)|gene11212(CASP8)|gene9669(TOLLIP)|gene21546(LOC101798847)|gene17332(TLR4)|gene14115(MAP2K1)|	apla:101792057|apla:101797832|apla:101801698|apla:101795904|apla:106017129|apla:101791305|apla:101800620|apla:101798784|apla:101790255|apla:101796029|apla:101790975|apla:101790309|apla:101801990|apla:101790771|apla:101791396|apla:101805034|apla:101803161|apla:101790598|apla:101798847|apla:101799388|apla:101791037|	101792057|101797832|101801698|101795904|106017129|101791305|101800620|101798784|101790255|101796029|101790975|101790309|101801990|101790771|101791396|101805034|101803161|101790598|101798847|101799388|101791037|
Biosynthesis of amino acids	KEGG PATHWAY	apla01230	13	57	0.905675	0.999847	gene21756(LOC101790524)|gene22033(ALDOB)|gene21868(ALDH7A1)|gene10409(ALDH18A1)|gene18533(ASL)|gene13609(MAT2B)|gene17457(ASS1)|gene12034(CTH)|gene20827(PFKM)|gene13229(PFKL)|gene8148(AADAT)|gene1819(GAPDH)|gene11339(CPS1)|	apla:101790524|apla:101796090|apla:101793275|apla:101804818|apla:101796068|apla:101799886|apla:101794186|apla:101795717|apla:101804181|apla:101800081|apla:101797673|apla:101803965|apla:101797791|	101790524|101796090|101793275|101804818|101796068|101799886|101794186|101795717|101804181|101800081|101797673|101803965|101797791|
Glycosaminoglycan biosynthesis - heparan sulfate / heparin	KEGG PATHWAY	apla00534	5	26	0.907605	0.999847	gene16472(XYLT1)|gene14076(GLCE)|gene7699(NDST4)|gene10907(NDST2)|gene15887(NDST1)|	apla:101802041|apla:101789857|apla:101799313|apla:101803296|apla:101800670|	101802041|101789857|101799313|101803296|101800670|
Glycosphingolipid biosynthesis - lacto and neolacto series	KEGG PATHWAY	apla00601	4	23	0.925855	0.999847	gene1273(B3GALT5)|gene4397(GCNT2)|gene21952(B4GALT1)|gene1648(ST3GAL6)|	apla:101791887|apla:101795771|apla:101792817|apla:101802079|	101791887|101795771|101792817|101802079|
Melanogenesis	KEGG PATHWAY	apla04916	23	96	0.925858	0.999847	gene1826(LOC101793827)|gene10867(WNT8B)|gene5523(ADCY8)|gene4596(ADCY2)|gene7707(CAMK2D)|gene9902(CREB3L1)|gene706(DCT)|gene2180(WNT5B)|gene10910(CAMK2G)|gene2471(EP300)|gene16552(ADCY9)|gene1752(GSK3B)|gene202(TYR)|gene7623(POMC)|gene7620(ADCY3)|gene7607(FZD3)|gene14115(MAP2K1)|gene11502(FZD7)|gene9833(PLCB2)|gene2983(WNT16)|gene11886(WNT10A)|gene5870(PLCB4)|gene13033(DVL3)|	apla:101793827|apla:101796899|apla:101794043|apla:101803512|apla:101801648|apla:101795642|apla:101792699|apla:101792356|apla:101804017|apla:101796241|apla:101800617|apla:101802112|apla:101791683|apla:101790746|apla:101791112|apla:101804946|apla:101791037|apla:101800813|apla:101804447|apla:101795639|apla:101803237|apla:101805172|apla:101803917|	101793827|101796899|101794043|101803512|101801648|101795642|101792699|101792356|101804017|101796241|101800617|101802112|101791683|101790746|101791112|101804946|101791037|101800813|101804447|101795639|101803237|101805172|101803917|
Nitrogen metabolism	KEGG PATHWAY	apla00910	2	14	0.93105	0.999847	gene11002(GLUD1)|gene11339(CPS1)|	apla:101797377|apla:101797791|	101797377|101797791|
AGE-RAGE signaling pathway in diabetic complications	KEGG PATHWAY	apla04933	21	91	0.940596	0.999847	gene3015(MAPK11)|gene3431(PLCD1)|gene11306(COL3A1)|gene12536(LOC101793849)|gene15704(AGTR1)|gene13522(COL4A4)|gene20492(PLCD3)|gene788(COL4A2)|gene13705(COL4A5)|gene11896(PLCD4)|gene21481(JAK2)|gene11746(LOC101801641)|gene8078(CASP3)|gene9833(PLCB2)|gene8110(VEGFC)|gene13966(NOX1)|gene12742(F3)|gene15522(PRKCD)|gene13523(COL4A3)|gene5870(PLCB4)|gene10788(PLCE1)|	apla:101792057|apla:101796325|apla:101802788|apla:101793849|apla:101804939|apla:101797440|apla:101796880|apla:101803874|apla:101799662|apla:101804382|apla:101799651|apla:101801641|apla:101805296|apla:101804447|apla:101794827|apla:101798310|apla:101793475|apla:101796703|apla:101797613|apla:101805172|apla:101794187|	101792057|101796325|101802788|101793849|101804939|101797440|101796880|101803874|101799662|101804382|101799651|101801641|101805296|101804447|101794827|101798310|101793475|101796703|101797613|101805172|101794187|
Adrenergic signaling in cardiomyocytes	KEGG PATHWAY	apla04261	30	124	0.94243	0.999847	gene3015(MAPK11)|gene20380(CACNA1S)|gene23429(LOC101804592)|gene15355(CACNA2D3)|gene5523(ADCY8)|gene4596(ADCY2)|gene20021(SCN4B)|gene16189(CACNG3)|gene9700(KCNQ1)|gene10910(CAMK2G)|gene18704(MYH7B)|gene3369(MYL3)|gene15704(AGTR1)|gene9902(CREB3L1)|gene19704(SLC9A1)|gene19528(ADRB3)|gene3154(CACNA2D1)|gene9254(PPP2R5E)|gene10585(ADRB1)|gene2514(ATP2B1)|gene16552(ADCY9)|gene15537(LOC101799806)|gene…	apla:101792057|apla:101801311|apla:101803307|apla:101790806|apla:101794043|apla:101803512|apla:101795249|apla:101800164|apla:101799303|apla:101804017|apla:101789759|apla:101804464|apla:101804939|apla:101795642|apla:101803574|apla:101801679|apla:101793350|apla:101800061|apla:101790405|apla:101803323|apla:101800617|apla:101799806|apla:101801648|apla:101791313|apla:101791112|apla:101793907|apla:1018…	101792057|101801311|101803307|101790806|101794043|101803512|101795249|101800164|101799303|101804017|101789759|101804464|101804939|101795642|101803574|101801679|101793350|101800061|101790405|101803323|101800617|101799806|101801648|101791313|101791112|101793907|101801968|101803953|101804447|101805172|
Progesterone-mediated oocyte maturation	KEGG PATHWAY	apla04914	17	77	0.945939	0.999847	gene3015(MAPK11)|gene6097(SPDYA)|gene11141(PDE3B)|gene5523(ADCY8)|gene5791(BUB1)|gene7620(ADCY3)|gene261(PGR)|gene14115(MAP2K1)|gene4596(ADCY2)|gene16552(ADCY9)|gene8727(CPEB2)|gene16354(MAD1L1)|gene11975(CDK1)|gene17069(ANAPC5)|gene3338(CDC25A)|gene5054(MOS)|gene16180(PLK1)|	apla:101792057|apla:101798426|apla:101798259|apla:101794043|apla:101803695|apla:101791112|apla:101797573|apla:101791037|apla:101803512|apla:101800617|apla:101801772|apla:101795780|apla:101803686|apla:101801474|apla:101800901|apla:101804433|apla:101800116|	101792057|101798426|101798259|101794043|101803695|101791112|101797573|101791037|101803512|101800617|101801772|101795780|101803686|101801474|101800901|101804433|101800116|
RNA degradation	KEGG PATHWAY	apla03018	14	66	0.948568	0.999847	gene10971(EXOSC3)|gene20827(PFKM)|gene14118(DIS3L)|gene14938(MPHOSPH6)|gene19267(EXOSC10)|gene19567(PABPC4)|gene16692(PARN)|gene4106(EXOSC7)|gene8407(EXOSC9)|gene15361(DCP1A)|gene14622(EDC4)|gene22130(ZCCHC7)|gene16118(HSPA9)|gene13229(PFKL)|	apla:101803365|apla:101804181|apla:101789397|apla:101792574|apla:101793297|apla:101802732|apla:101793853|apla:101791648|apla:101792563|apla:101791165|apla:101801093|apla:101789729|apla:101803322|apla:101800081|	101803365|101804181|101789397|101792574|101793297|101802732|101793853|101791648|101792563|101791165|101801093|101789729|101803322|101800081|
mRNA surveillance pathway	KEGG PATHWAY	apla03015	15	70	0.949513	0.999847	gene13429(WDR33)|gene16895(MSI1)|gene5837(PAPOLG)|gene9599(PNN)|gene5699(PPP2R5A)|gene175(PCF11)|gene18320(MSI2)|gene4824(RNMT)|gene19567(PABPC4)|gene18218(DAZAP1)|gene9254(PPP2R5E)|gene18491(SMG6)|gene6009(EIF4A3)|gene8547(FIP1L1)|gene20083(SMG5)|	apla:101793678|apla:101801167|apla:101804019|apla:101797000|apla:101801968|apla:101796454|apla:101801167|apla:101799369|apla:101802732|apla:101804389|apla:101800061|apla:101800071|apla:101802807|apla:101797106|apla:101798513|	101793678|101801167|101804019|101797000|101801968|101796454|101801167|101799369|101802732|101804389|101800061|101800071|101802807|101797106|101798513|
VEGF signaling pathway	KEGG PATHWAY	apla04370	11	56	0.959055	0.999847	gene3015(MAPK11)|gene9957(LOC101794396)|gene9954(LOC101794764)|gene9955(LOC101794571)|gene19214(CASP9)|gene8537(KDR)|gene14115(MAP2K1)|gene16901(PXN)|gene9962(PLA2G4F)|gene7789(PPP3CA)|gene9946(PLA2G4B)|	apla:101792057|apla:101794396|apla:101794764|apla:101794571|apla:101795386|apla:101797579|apla:101791037|apla:101789742|apla:101794951|apla:101792272|apla:101803792|	101792057|101794396|101794764|101794571|101795386|101797579|101791037|101789742|101794951|101792272|101803792|
Protein processing in endoplasmic reticulum	KEGG PATHWAY	apla04141	35	146	0.959444	0.999847	gene11589(NFE2L2)|gene8912(EIF2AK3)|gene18088(UBXN6)|gene19963(HYOU1)|gene4413(TXNDC5)|gene16114(SIL1)|gene16179(ERN2)|gene10868(SEC31B)|gene6058(RRBP1)|gene7737(SEC24B)|gene21720(RAD23B)|gene11064(DNAJB12)|gene7245(BAG2)|gene9149(ERO1A)|gene21607(UBQLN1)|gene15863(CANX)|gene4685(BAG1)|gene16049(UBE2D2)|gene20822(DDIT3)|gene7012(SEC63)|gene12402(EDEM3)|gene15804(SEC24A)|gene2309(HSP90B1)|gene3652…	apla:101803291|apla:101800258|apla:101799211|apla:101803457|apla:101799772|apla:101796384|apla:101800310|apla:101797075|apla:101795586|apla:101793714|apla:101794851|apla:101790758|apla:101798444|apla:101791869|apla:101804070|apla:101804215|apla:101792657|apla:101795116|apla:101802390|apla:101805064|apla:101793431|apla:101802651|apla:101794686|apla:101795037|apla:101802860|apla:101802809|apla:1018…	101803291|101800258|101799211|101803457|101799772|101796384|101800310|101797075|101795586|101793714|101794851|101790758|101798444|101791869|101804070|101804215|101792657|101795116|101802390|101805064|101793431|101802651|101794686|101795037|101802860|101802809|101803305|106019938|101793531|101798949|101803641|101797108|101791806|101792011|101799862|
MAPK signaling pathway	KEGG PATHWAY	apla04010	53	211	0.963056	0.999847	gene3015(MAPK11)|gene9957(LOC101794396)|gene9954(LOC101794764)|gene9955(LOC101794571)|gene20380(CACNA1S)|gene2444(PDGFB)|gene16055(LOC101798784)|gene20486(MAP3K14)|gene20664(DUSP3)|gene882(IL1R2)|gene13772(NRK)|gene23429(LOC101804592)|gene355(FGF9)|gene15355(CACNA2D3)|gene11147(RRAS2)|gene8078(CASP3)|gene17926(CACNA1G)|gene8194(RAPGEF2)|gene9675(DUSP8)|gene16189(CACNG3)|gene2458(CACNA1I)|gene9946…	apla:101792057|apla:101794396|apla:101794764|apla:101794571|apla:101801311|apla:101794895|apla:101798784|apla:101791236|apla:101804166|apla:101793878|apla:101792182|apla:101803307|apla:101793257|apla:101790806|apla:101796887|apla:101805296|apla:101803209|apla:101802476|apla:101798567|apla:101800164|apla:101803794|apla:101803792|apla:101801884|apla:101793726|apla:101802390|apla:101796331|apla:1017…	101792057|101794396|101794764|101794571|101801311|101794895|101798784|101791236|101804166|101793878|101792182|101803307|101793257|101790806|101796887|101805296|101803209|101802476|101798567|101800164|101803794|101803792|101801884|101793726|101802390|101796331|101790255|101804433|101795250|101797285|101801808|101803209|101794055|101800023|101801698|101799806|101792051|101797830|101793350|101804532…
ErbB signaling pathway	KEGG PATHWAY	apla04012	16	77	0.965199	0.999847	gene19529(EIF4EBP1)|gene4230(EGFR)|gene10910(CAMK2G)|gene8497(AREG)|gene11345(ERBB4)|gene14115(MAP2K1)|gene17453(ABL1)|gene12485(ABL2)|gene21741(LOC101791354)|gene5994(SOS1)|gene14870(SHC4)|gene1752(GSK3B)|gene9832(PAK6)|gene851(NCK2)|gene7729(EGF)|gene7707(CAMK2D)|	apla:101798286|apla:101797830|apla:101804017|apla:101797950|apla:101801144|apla:101791037|apla:101794358|apla:101792049|apla:101791354|apla:101802245|apla:101797165|apla:101802112|apla:101804885|apla:101802828|apla:101795002|apla:101801648|	101798286|101797830|101804017|101797950|101801144|101791037|101794358|101792049|101791354|101802245|101797165|101802112|101804885|101802828|101795002|101801648|
2-Oxocarboxylic acid metabolism	KEGG PATHWAY	apla01210	1	11	0.965729	0.999847	gene8148(AADAT)|	apla:101797673|	101797673|
Tight junction	KEGG PATHWAY	apla04530	30	132	0.972378	0.999847	gene19739(EPB41)|gene12001(CTNNA3)|gene3139(MAGI2)|gene21510(MPDZ)|gene15290(MAGI1)|gene6837(EPB41L2)|gene15522(PRKCD)|gene18815(EPB41L1)|gene11147(RRAS2)|gene20141(CGN)|gene1375(LOC101802171)|gene18734(SRC)|gene20275(MAGI3)|gene2368(MYH9)|gene21547(TJP2)|gene1405(JAM2)|gene4912(VAPA)|gene14516(TJP1)|gene19974(LOC101801749)|gene20961(LOC101790465)|gene22577(LOC101790171)|gene15760(SHROOM1)|gene10…	apla:101804589|apla:101799950|apla:101791643|apla:101797155|apla:101798789|apla:101801240|apla:101796703|apla:101790283|apla:101796887|apla:101802565|apla:101802171|apla:101796965|apla:101801437|apla:101802795|apla:101798664|apla:101789889|apla:101802597|apla:101791291|apla:101801749|apla:101790465|apla:101802165|apla:101797439|apla:101797955|apla:101789798|apla:101790350|apla:101805271|apla:1017…	101804589|101799950|101791643|101797155|101798789|101801240|101796703|101790283|101796887|101802565|101802171|101796965|101801437|101802795|101798664|101789889|101802597|101791291|101801749|101790465|101802165|101797439|101797955|101789798|101790350|101805271|101798663|101789759|101793937|101800092|
Proteasome	KEGG PATHWAY	apla03050	5	33	0.97265	0.999847	gene3121(PSMC2)|gene20483(PSMD11)|gene13068(PSMD1)|gene20604(PSMD3)|gene401(POMP)|	apla:101803422|apla:101791931|apla:101803030|apla:101803394|apla:101796609|	101803422|101791931|101803030|101803394|101796609|
FoxO signaling pathway	KEGG PATHWAY	apla04068	27	121	0.972737	0.999847	gene3015(MAPK11)|gene7729(EGF)|gene12574(PRKAB2)|gene7006(FOXO3)|gene11681(G6PC2)|gene6624(SOD2)|gene314(ATM)|gene20218(IL10)|gene18229(STK11)|gene18717(SGK2)|gene3475(PRKAG2)|gene21237(PRKAA1)|gene16180(PLK1)|gene12561(FASLG)|gene10425(BNIP3)|gene19563(IKBKB)|gene2471(EP300)|gene2804(MDM2)|gene4230(EGFR)|gene15124(RBL2)|gene10247(RAG1)|gene14115(MAP2K1)|gene5994(SOS1)|gene11746(LOC101801641)|gen…	apla:101792057|apla:101795002|apla:101803934|apla:101799850|apla:101796993|apla:101794928|apla:101803327|apla:101801826|apla:101795686|apla:101804068|apla:101803710|apla:101801595|apla:101800116|apla:101801884|apla:101798341|apla:101790255|apla:101796241|apla:101805150|apla:101797830|apla:101789469|apla:101802725|apla:101791037|apla:101802245|apla:101801641|apla:101795803|apla:101799106|apla:1017…	101792057|101795002|101803934|101799850|101796993|101794928|101803327|101801826|101795686|101804068|101803710|101801595|101800116|101801884|101798341|101790255|101796241|101805150|101797830|101789469|101802725|101791037|101802245|101801641|101795803|101799106|101797713|
Insulin signaling pathway	KEGG PATHWAY	apla04910	24	115	0.984589	0.999847	gene19554(LOC101791756)|gene8694(PPARGC1A)|gene12574(PRKAB2)|gene11681(G6PC2)|gene15330(PRKAR2A)|gene11141(PDE3B)|gene2950(PPP1R3A)|gene18596(SH2B2)|gene10795(PPP1R3C)|gene1997(GYS2)|gene3475(PRKAG2)|gene9167(SOCS4)|gene21237(PRKAA1)|gene17426(TSC1)|gene19563(IKBKB)|gene19529(EIF4EBP1)|gene1752(GSK3B)|gene10892(SORBS1)|gene18142(INSR)|gene5994(SOS1)|gene9137(PYGL)|gene14870(SHC4)|gene17656(FASN)|…	apla:101791756|apla:101804354|apla:101803934|apla:101796993|apla:101790247|apla:101798259|apla:101789385|apla:101794843|apla:101793994|apla:101795011|apla:101803710|apla:101804231|apla:101801595|apla:101798545|apla:101790255|apla:101798286|apla:101802112|apla:101800303|apla:101795803|apla:101802245|apla:101800491|apla:101797165|apla:101796973|apla:101791037|	101791756|101804354|101803934|101796993|101790247|101798259|101789385|101794843|101793994|101795011|101803710|101804231|101801595|101798545|101790255|101798286|101802112|101800303|101795803|101802245|101800491|101797165|101796973|101791037|
mTOR signaling pathway	KEGG PATHWAY	apla04150	30	140	0.987667	0.999847	gene1826(LOC101793827)|gene10867(WNT8B)|gene16628(TELO2)|gene17091(CLIP1)|gene16581(WDR24)|gene18229(STK11)|gene11209(STRADB)|gene8197(FNIP2)|gene2180(WNT5B)|gene21237(PRKAA1)|gene19071(TTI1)|gene17426(TSC1)|gene23478(LOC101794767)|gene19563(IKBKB)|gene3782(MIOS)|gene19529(EIF4EBP1)|gene14551(WDR59)|gene1752(GSK3B)|gene7094(RRAGD)|gene7607(FZD3)|gene14115(MAP2K1)|gene16863(DEPDC5)|gene7449(LOC101…	apla:101793827|apla:101796899|apla:101802123|apla:101804773|apla:101798780|apla:101795686|apla:101798553|apla:101801907|apla:101792356|apla:101801595|apla:101800958|apla:101798545|apla:101803158|apla:101790255|apla:101797819|apla:101798286|apla:101790385|apla:101802112|apla:101800218|apla:101804946|apla:101791037|apla:101797131|apla:101798663|apla:101803158|apla:101800813|apla:101802245|apla:1017…	101793827|101796899|101802123|101804773|101798780|101795686|101798553|101801907|101792356|101801595|101800958|101798545|101803158|101790255|101797819|101798286|101790385|101802112|101800218|101804946|101791037|101797131|101798663|101803158|101800813|101802245|101795639|101803237|101795803|101803917|
TGF-beta signaling pathway	KEGG PATHWAY	apla04350	13	75	0.990954	0.999847	gene17696(SMURF2)|gene18812(TGIF2)|gene18803(RBL1)|gene19530(LOC101798108)|gene11007(BMPR1A)|gene2471(EP300)|gene7449(LOC101798663)|gene12172(ZFYVE9)|gene6137(LOC101789646)|gene22049(ZFYVE16)|gene17988(AMH)|gene11746(LOC101801641)|gene3599(BAMBI)|	apla:101803883|apla:101790663|apla:101791591|apla:101798108|apla:101798636|apla:101796241|apla:101798663|apla:101800651|apla:101789646|apla:101791084|apla:101802068|apla:101801641|apla:101792754|	101803883|101790663|101791591|101798108|101798636|101796241|101798663|101800651|101789646|101791084|101802068|101801641|101792754|
Ribosome	KEGG PATHWAY	apla03010	17	108	0.999128	0.999847	gene2734(RPS16)|gene9862(MRPL21)|gene17936(MRPL27)|gene858(MRPS9)|gene14108(RPL4)|gene17799(MRPS7)|gene7988(MRPL1)|gene17511(MRPS2)|gene14476(RPS27L)|gene7485(MRPL19)|gene6016(MRPS5)|gene17408(RPL7A)|gene17581(RPL35)|gene7742(RPL34)|gene18463(RPL23A)|gene6328(MRPL14)|gene4063(MRPL3)|	apla:101800989|apla:101802713|apla:101801198|apla:101794458|apla:101789765|apla:101802916|apla:101800460|apla:101803636|apla:101796121|apla:101790014|apla:101799985|apla:101791830|apla:101801991|apla:101792900|apla:101796209|apla:101805060|apla:101797009|	101800989|101802713|101801198|101794458|101789765|101802916|101800460|101803636|101796121|101790014|101799985|101791830|101801991|101792900|101796209|101805060|101797009|
Oxidative phosphorylation	KEGG PATHWAY	apla00190	16	104	0.999184	0.999847	gene15586(LOC101800128)|gene12980(NDUFB5)|gene9791(TCIRG1)|gene18007(LOC101799882)|gene4699(NDUFS6)|gene4689(SDHA)|gene15069(LOC101804160)|gene14396(LOC101795772)|gene17897(LOC101790138)|gene18042(NDUFA7)|gene3796(NDUFA4)|gene11072(PPA1)|gene18056(NDUFA11)|gene7765(PPA2)|gene2994(ATP6AP1)|gene17842(LOC101790381)|	apla:101800128|apla:101794884|apla:101798773|apla:101799882|apla:101793437|apla:101792265|apla:101804160|apla:101795772|apla:101790138|apla:101797734|apla:101791216|apla:101800978|apla:101790979|apla:101800978|apla:101798729|apla:101790381|	101800128|101794884|101798773|101799882|101793437|101792265|101804160|101795772|101790138|101797734|101791216|101800978|101790979|101800978|101798729|101790381|
Spliceosome	KEGG PATHWAY	apla03040	14	105	0.999847	0.999847	gene4859(THOC1)|gene15890(RBM22)|gene19571(PPIE)|gene15806(DDX46)|gene6985(CDC40)|gene20541(DDX42)|gene18130(CHERP)|gene17989(SF3A2)|gene14560(SF3B3)|gene19658(FHL3)|gene6009(EIF4A3)|gene14151(SNRPA1)|gene18607(SRSF6)|gene15956(THOC3)|	apla:101801491|apla:101803946|apla:101802921|apla:101802344|apla:101790658|apla:101800135|apla:101797740|apla:101801881|apla:101793926|apla:101802134|apla:101802807|apla:101801052|apla:101799354|apla:101792712|	101801491|101803946|101802921|101802344|101790658|101800135|101797740|101801881|101793926|101802134|101802807|101801052|101799354|101792712|
