# Supplementary material for: Genetic characteristics of Jiaji Duck by whole genome re-sequencing
Source: PLoS One. 2020 Feb 12;15(2):e0228964. doi: 10.1371/journal.pone.0228964 (PMC7015413; doi:10.1371/journal.pone.0228964)
Supplement: S3 Table — (XLSX) [file pone.0228964.s003.xlsx]

## Sheet: Sheet1
Table S3. Positive selection genomic regions and genes for JJ vs. YD ducks
Chr	Start	End	ZFst	ZHp	Gene
NW_004676769.1	200001	300000	1.91339	-1.59909	LOC106016076
NW_004676517.1	550001	650000	1.85109	-1.63086	GHR
NW_004676517.1	500001	600000	1.85028	-1.9745	LOC106014855,GHR
NW_004677350.1	250001	350000	1.80969	-2.31107	ITPR2,SSPN
NW_004677350.1	1	100000	1.80134	-1.75831	LOC106018170,LOC101791793,ITPR2
NW_004676547.1	900001	1000000	1.79741	-1.62565	.
NW_004676547.1	800001	900000	1.7825	-1.92801	.
NW_004677350.1	200001	300000	1.77267	-1.91539	.
NW_004677112.1	950001	1050000	1.74418	-2.03322	LOC106017477
NW_004676723.1	2600001	2700000	1.74333	-1.82497	.
NW_004676723.1	2650001	2750000	1.72659	-1.82406	.
NW_004677058.1	1	100000	1.70697	-2.01342	.
NW_004676503.1	1000001	1100000	1.70419	-2.13763	RHBDL3,LOC101799907,ZNF207,LOC101800860,ERN1
NW_004676717.1	350001	450000	1.7005	-1.80617	LOC106015760,LOC106015764
NW_004676960.1	950001	1050000	1.69667	-1.69429	MYO3B
NW_004677112.1	900001	1000000	1.69625	-1.659	LOC106017477,LOC106017476
NW_004676454.1	1550001	1650000	1.69539	-1.83534	LOC106014488
NW_004676697.1	400001	500000	1.69315	-2.03964	LOC106015659,LOC106015660
NW_004678113.1	100001	200000	1.6792	-1.86403	LOC106019526,LOC106019532,LOC106019534,LOC101802132,LOC106019533
NW_004676558.1	700001	800000	1.67695	-2.23681	.
NW_004677112.1	1000001	1100000	1.67463	-2.00679	.
NW_004676583.1	1400001	1500000	1.6713	-1.80152	PLEKHA3,TTN
NW_004676382.1	1250001	1350000	1.66885	-1.93875	LOC106018217
NW_004676706.1	500001	600000	1.6662	-2.75617	PALM2
NW_004677086.1	1200001	1300000	1.66376	-1.95501	.
NW_004678113.1	50001	150000	1.66101	-1.8817	LOC101800838,LOC106019526,LOC106019532,LOC106019534,LOC101802132
NW_004677112.1	1150001	1250000	1.66028	-1.93013	.
NW_004676723.1	2550001	2650000	1.65316	-1.68357	.
NW_004676721.1	1	100000	1.64463	-1.70774	IL17RD,LOC106015776,LOC101792814
NW_004676526.1	500001	600000	1.6428	-1.94725	.
NW_004676656.1	1	100000	1.63633	-2.53294	TYRP1,LURAP1L
NW_004676679.1	750001	850000	1.63613	-1.65776	.
NW_004676507.1	500001	600000	1.63472	-2.56582	LOC106014808
NW_004680994.1	200001	300000	1.63308	-1.67119	.
NW_004676494.1	1300001	1400000	1.62894	-2.60956	NR2C2,FGD5
NW_004676563.1	1150001	1250000	1.61458	-1.64158	.
NW_004676563.1	1200001	1300000	1.61313	-1.62006	.
NW_004676494.1	1350001	1450000	1.60833	-2.7209	FGD5
NW_004677279.1	1200001	1300000	1.60518	-1.92686	KDM3B,REEP2,EGR1
NW_004676723.1	3200001	3300000	1.60453	-1.69837	.
NW_004677279.1	1150001	1250000	1.6037	-1.97676	GFRA3,LOC101798753,LOC106017999,LOC106018001,KDM3B,REEP2
NW_004677516.1	600001	700000	1.59863	-1.69079	KCNN2
NW_004676721.1	50001	150000	1.59758	-1.6642	IL17RD,LOC106015776,LOC101792814
NW_004677440.1	100001	200000	1.5959	-2.0858	TM4SF4,WWTR1
NW_004676469.1	1850001	1950000	1.59438	-2.05143	TNPO1
NW_004677112.1	1100001	1200000	1.59429	-1.89043	.
NW_004677238.1	1	100000	1.59319	-2.38585	ZBTB33,TMEM255A,ATP1B4,LAMP2,CUL4B
NW_004676563.1	1050001	1150000	1.59017	-1.69	.
NW_004676469.1	1800001	1900000	1.58905	-1.79629	FCHO2,TNPO1
NW_004677279.1	1100001	1200000	1.5848	-1.97187	JAKMIP2,CDC23,LOC106018000,GFRA3,LOC101798753,LOC106017999,LOC106018001
NW_004677112.1	1050001	1150000	1.58458	-1.91414	.
NW_004676688.1	1300001	1400000	1.58247	-1.75061	.
NW_004678113.1	1	100000	1.58197	-1.71653	LOC101800838,LOC106019526
NW_004677238.1	250001	350000	1.57859	-2.28251	.
NW_004676924.1	850001	950000	1.57612	-1.94911	IL21R,LOC101800880,PDPK1,KCTD5
NW_004676723.1	3150001	3250000	1.57324	-1.6646	.
NW_004676563.1	1100001	1200000	1.56704	-1.83849	.
NW_004676852.1	1400001	1500000	1.56595	-1.83122	LOC106016487
NW_004676321.1	1600001	1700000	1.56194	-2.03929	.
NW_004676688.1	1750001	1850000	1.56023	-1.92323	AGMO
NW_004677546.1	150001	250000	1.55842	-1.84654	LOC106018643
NW_004677348.1	350001	450000	1.55805	-1.78231	LOC106018165
NW_004676405.1	3500001	3600000	1.55757	-2.95512	.
NW_004676399.1	600001	700000	1.5533	-2.00573	LOC106019462,LOC106019465
NW_004676924.1	900001	1000000	1.55289	-1.95546	PDPK1,KCTD5,UBE2I,LOC106016798,TSR3,GNPTG,UNKL
NW_004676721.1	150001	250000	1.55096	-1.63655	ARHGEF3,FAM208A,CCDC66
NW_004676741.1	550001	650000	1.5498	-2.03424	CA10
NW_004677132.1	1100001	1200000	1.54767	-1.77262	XAF1,SLC13A5,LOC106017578,MED31,TXNDC17,KIAA0753
NW_004676523.1	300001	400000	1.54599	-2.03421	.
NW_004676321.1	1500001	1600000	1.54461	-1.62891	.
NW_004676586.1	900001	1000000	1.53823	-1.89887	MYOF,LOC106015167
NW_004677449.1	100001	200000	1.53638	-1.64043	.
NW_004676741.1	500001	600000	1.53257	-1.68168	LOC106015885
NW_004676631.1	50001	150000	1.53137	-1.66225	LOC106015394
NW_004676358.1	2850001	2950000	1.53077	-2.50108	.
NW_004676884.1	350001	450000	1.52952	-1.73717	LOC106016629,LOC106016630
NW_004676526.1	1350001	1450000	1.52607	-1.60945	.

## Sheet: Sheet2
AGMO	CDC23	ATP1B4	GFRA3	CUL4B	GNPTG	LOC106018001
ARHGEF3	FAM208A	CCDC66	KCTD5	ERN1	KIAA0753	UNKL
CA10	FGD5	EGR1	LAMP2	KDM3B	LOC106017999
FCHO2	GHR	ITPR2	LOC101800860	LOC101798753	REEP2
FGD5	KCTD5	LOC101792814	LOC101802132	LOC101802132
GFRA3	LOC101791793	LOC101792814	LOC106016798	LOC106019533
GHR	LOC101798753	LOC106017578	LOC106018001	TSR3
IL17RD	LOC101799907	LOC106017999	LOC106019534	TXNDC17
IL17RD	LOC101800880	LOC106018000	MED31
IL21R	LOC106015167	LOC106019532
ITPR2	LOC106015660	LOC106019534
JAKMIP2	LOC106015764	PDPK1
KCNN2	LOC106015776	UBE2I
KDM3B	LOC106015776	ZNF207
LOC101800838	LOC106016630
LOC101800838	LOC106017476
LOC106014488	LOC106019465
LOC106014808	LOC106019526
LOC106014855	LOC106019526
LOC106015394	LOC106019532
LOC106015659	LURAP1L
LOC106015760	REEP2
LOC106015885	SLC13A5
LOC106016076	SSPN
LOC106016487	TMEM255A
LOC106016629	TNPO1
LOC106017477	TTN
LOC106017477	WWTR1
LOC106018165
LOC106018170
LOC106018217
LOC106018643
LOC106019462
LOC106019526
MYO3B
MYOF
NR2C2
PALM2
PDPK1
PLEKHA3
RHBDL3
TM4SF4
TNPO1
TYRP1
XAF1
ZBTB33
.
