# Supplementary material for: Genetic characteristics of Jiaji Duck by whole genome re-sequencing
Source: PLoS One. 2020 Feb 12;15(2):e0228964. doi: 10.1371/journal.pone.0228964 (PMC7015413; doi:10.1371/journal.pone.0228964)
Supplement: S4 Table — (XLSX) [file pone.0228964.s004.xlsx]

## Sheet: Sheet1
S4 Table. Positive selection genomic regions and genes for JJ vs. BD ducks
Chr	Start	End	ZFst	ZHp	Gene
NW_004676697.1	400001	500000	1.81775	-2.03964	LOC106015659,LOC106015660
NW_004676558.1	700001	800000	1.80908	-2.23681	.
NW_004676331.1	250001	350000	1.80692	-1.70567	.
NW_004676846.1	3350001	3450000	1.80221	-2.01182	.
NW_004676517.1	500001	600000	1.79203	-1.9745	LOC106014855,GHR
NW_004676331.1	150001	250000	1.78994	-1.99085	LOC106015269,HS3ST5
NW_004676846.1	3400001	3500000	1.7831	-2.03546	.
NW_004676331.1	200001	300000	1.78181	-1.6424	HS3ST5
NW_004676846.1	3800001	3900000	1.756	-1.71596	.
NW_004676517.1	550001	650000	1.7554	-1.63086	GHR
NW_004676846.1	3450001	3550000	1.75522	-1.99883	.
NW_004677112.1	950001	1050000	1.75128	-2.03322	LOC106017477
NW_004676689.1	850001	950000	1.746	-2.00559	GLRA2
NW_004676547.1	900001	1000000	1.72791	-1.62565	.
NW_004677112.1	900001	1000000	1.72668	-1.659	LOC106017477,LOC106017476
NW_004676769.1	200001	300000	1.72501	-1.59909	LOC106016076
NW_004677026.1	950001	1050000	1.70791	-3.15581	SPTLC3
NW_004676679.1	750001	850000	1.70288	-1.65776	.
NW_004676454.1	1550001	1650000	1.69556	-1.83534	LOC106014488
NW_004677350.1	200001	300000	1.68969	-1.91539	.
NW_004677350.1	250001	350000	1.6885	-2.31107	ITPR2,SSPN
NW_004677350.1	1	100000	1.68433	-1.75831	LOC106018170,LOC101791793,ITPR2
NW_004676547.1	800001	900000	1.68135	-1.92801	.
NW_004676717.1	350001	450000	1.67983	-1.80617	LOC106015760,LOC106015764
NW_004677171.1	200001	300000	1.6774	-1.61871	LOC101792774,FOXA1,TTC6,LOC106017679
NW_004676965.1	100001	200000	1.67555	-1.65671	LOC106016944,LOC106016945
NW_004676363.1	650001	750000	1.66968	-1.81656	MAST4,CD180
NW_004676570.1	550001	650000	1.63134	-1.6031	.
NW_004676469.1	1850001	1950000	1.62994	-2.05143	TNPO1
NW_004676358.1	2850001	2950000	1.62808	-2.50108	.
NW_004676723.1	2600001	2700000	1.61571	-1.82497	.
NW_004676846.1	3750001	3850000	1.60605	-1.82568	LOC106016460
NW_004676815.1	1	100000	1.60323	-1.74405	PTCH1,LOC106016309,FANCC
NW_004676723.1	2650001	2750000	1.60281	-1.82406	.
NW_004676562.1	1	100000	1.60046	-1.71448	LOC106015046,LOC106015047
NW_004677112.1	1000001	1100000	1.59516	-2.00679	.
NW_004676879.1	450001	550000	1.59404	-2.0627	LOC106016603,LOC106016604
NW_004676494.1	1350001	1450000	1.59357	-2.7209	FGD5
NW_004676382.1	1250001	1350000	1.58991	-1.93875	LOC106018217
NW_004676656.1	1	100000	1.58242	-2.53294	TYRP1,LURAP1L
NW_004677279.1	1050001	1150000	1.58097	-1.85112	JAKMIP2,CDC23,LOC106018000
NW_004677279.1	1150001	1250000	1.56402	-1.97676	GFRA3,LOC101798753,LOC106017999,LOC106018001,KDM3B,REEP2
NW_004676723.1	2550001	2650000	1.56295	-1.68357	.
NW_004677279.1	1100001	1200000	1.56292	-1.97187	JAKMIP2,CDC23,LOC106018000,GFRA3,LOC101798753,LOC106017999,LOC106018001
NW_004676363.1	600001	700000	1.56042	-1.74082	.
NW_004676507.1	500001	600000	1.55793	-2.56582	LOC106014808
NW_004678113.1	100001	200000	1.55679	-1.86403	LOC106019526,LOC106019532,LOC106019534,LOC101802132,LOC106019533
NW_004676907.1	650001	750000	1.5541	-1.6556	TRPC4,LOC106016737
NW_004676922.1	1	100000	1.55054	-2.41945	LOC106016789
NW_004676583.1	1400001	1500000	1.55031	-1.80152	PLEKHA3,TTN
NW_004676884.1	350001	450000	1.54759	-1.73717	LOC106016629,LOC106016630
NW_004676688.1	1750001	1850000	1.54714	-1.92323	AGMO
NW_004677279.1	1200001	1300000	1.54463	-1.92686	KDM3B,REEP2,EGR1
NW_004676494.1	1300001	1400000	1.5312	-2.60956	NR2C2,FGD5
NW_004678113.1	50001	150000	1.51551	-1.8817	LOC101800838,LOC106019526,LOC106019532,LOC106019534,LOC101802132
NW_004677806.1	550001	650000	1.51156	-2.9788	SLC6A6,PTGER4,TTC33,PRKAA1
NW_004677112.1	1150001	1250000	1.51131	-1.93013	.
NW_004678350.1	450001	550000	1.50793	-1.64891	PTPN5,LOC106019769
NW_004677615.1	900001	1000000	1.50785	-1.96095	KITLG
NW_004678110.1	350001	450000	1.50191	-1.94039	GLRA3,LOC106019517,LOC106019516,HPGD,LOC106019506
NW_004678210.1	350001	450000	1.50137	-1.69966	ASB5,LOC106019649,SPATA4,WDR17
NW_004677585.1	1950001	2050000	1.49805	-1.90138	SMOC2
NW_004677112.1	1100001	1200000	1.49744	-1.89043	.
NW_004677238.1	1	100000	1.49659	-2.38585	ZBTB33,TMEM255A,ATP1B4,LAMP2,CUL4B
NW_004677000.1	150001	250000	1.4965	-2.31435	PCCB,MSL2,PPP2R3A,LOC106017064,LOC101791046,DBR1,ARMC8
NW_004680994.1	200001	300000	1.48594	-1.67119	.
NW_004677112.1	1050001	1150000	1.48582	-1.91414	.
NW_004676428.1	2950001	3050000	1.48484	-3.24639	NXPH1
NW_004676723.1	3200001	3300000	1.48453	-1.69837	.
NW_004676716.1	1950001	2050000	1.47796	-1.66981	LOC106015751
NW_004676310.1	850001	950000	1.47706	-3.59117	LOC106020591
NW_004676586.1	900001	1000000	1.4769	-1.89887	MYOF,LOC106015167
NW_004677440.1	100001	200000	1.47659	-2.0858	TM4SF4,WWTR1
NW_004677516.1	600001	700000	1.4713	-1.69079	KCNN2

## Sheet: Sheet2
AGMO	CD180	ATP1B4	GFRA3	CUL4B	DBR1	ARMC8
ASB5	CDC23	EGR1	HPGD	KDM3B	LOC106017999	LOC106018001
FGD5	CDC23	FANCC	LAMP2	LOC101791046	REEP2
GFRA3	FGD5	ITPR2	LOC101802132	LOC101798753
GHR	FOXA1	LOC106017999	LOC106017064	LOC101802132
GLRA2	GHR	LOC106018000	LOC106017679	LOC106019506
GLRA3	HS3ST5	LOC106018000	LOC106018001	LOC106019533
HS3ST5	LOC101791793	LOC106019516	LOC106019534
ITPR2	LOC101798753	LOC106019532	PRKAA1
JAKMIP2	LOC106015047	LOC106019534	WDR17
JAKMIP2	LOC106015167	PPP2R3A
KCNN2	LOC106015660	SPATA4
KDM3B	LOC106015764	TTC33
KITLG	LOC106016309	TTC6
LOC101792774	LOC106016604
LOC101800838	LOC106016630
LOC106014488	LOC106016737
LOC106014808	LOC106016945
LOC106014855	LOC106017476
LOC106015046	LOC106019517
LOC106015269	LOC106019526
LOC106015659	LOC106019532
LOC106015751	LOC106019649
LOC106015760	LOC106019769
LOC106016076	LURAP1L
LOC106016460	MSL2
LOC106016603	PTGER4
LOC106016629	REEP2
LOC106016789	SSPN
LOC106016944	TMEM255A
LOC106017477	TTN
LOC106017477	WWTR1
LOC106018170
LOC106018217
LOC106019526
LOC106020591
MAST4
MYOF
NR2C2
NXPH1
PCCB
PLEKHA3
PTCH1
PTPN5
SLC6A6
SMOC2
SPTLC3
TM4SF4
TNPO1
TRPC4
TYRP1
ZBTB33
