# Supplementary material for: Genetic characteristics of Jiaji Duck by whole genome re-sequencing
Source: PLoS One. 2020 Feb 12;15(2):e0228964. doi: 10.1371/journal.pone.0228964 (PMC7015413; doi:10.1371/journal.pone.0228964)
Supplement: S5 Table — (XLSX) [file pone.0228964.s005.xlsx]

## Sheet: JJ_BD.JJ.ZFst.ZHp_BP.report
S5 Table. Significant enriched GO terms for positive genes of JJ vs. BD ducks
GO	GO names	p	log10(p)	q	Significant	Gene_in_de	Annotated	Gene_in_background	Links	Result
GO:0071361	cellular response to ethanol	0.00026	3.58503	1	2	gene13401|gene16244	6	gene1006|gene12929|gene13401|gene16244|gene343|gene6634	http://amigo.geneontology.org/cgi-bin/amigo/term_details?term=GO:0071361	no
GO:0030318	melanocyte differentiation	0.00094	3.02687	1	2	gene15327|gene6501	11	gene10109|gene11240|gene15123|gene15327|gene17210|gene2401|gene3048|gene3814|gene6176|gene6501|gene7234	http://amigo.geneontology.org/cgi-bin/amigo/term_details?term=GO:0030318	no
GO:0006936	muscle contraction	0.00119	2.92445	1	4	gene13402|gene4589|gene4620|gene6509	111	gene10284|gene10333|gene10345|gene10364|gene10394|gene10489|gene10685|gene10740|gene10773|gene10852|gene1095|gene11260|gene11338|gene11740|gene119|gene1250|gene13000|gene1306|gene13221|gene1340|gene13402|gene13508|gene13564|gene13768|gene1383|gene13965|gene13968|gene13972|gene14254|gene14558|gene14560|gene14685|gene14741|gene14761|gene1508|gene15089|gene1535|gene15681|gene15771|gene16309|gene1644…	http://amigo.geneontology.org/cgi-bin/amigo/term_details?term=GO:0006936	no
GO:0060563	neuroepithelial cell differentiation	0.00154	2.81248	1	2	gene15327|gene6501	14	gene10109|gene10169|gene11240|gene14375|gene15123|gene15327|gene17210|gene2401|gene3048|gene3814|gene5343|gene6176|gene6501|gene7234	http://amigo.geneontology.org/cgi-bin/amigo/term_details?term=GO:0060563	no
GO:0050931	pigment cell differentiation	0.00177	2.75203	1	2	gene15327|gene6501	15	gene10109|gene11240|gene12438|gene14408|gene15123|gene15327|gene17210|gene1885|gene19030|gene2401|gene3048|gene3814|gene6176|gene6501|gene7234	http://amigo.geneontology.org/cgi-bin/amigo/term_details?term=GO:0050931	no
GO:0009628	response to abiotic stimulus	0.00209	2.67985	1	6	gene12556|gene13401|gene16244|gene4589|gene4620|gene6509	320	gene1006|gene10069|gene1007|gene101|gene10162|gene10204|gene10238|gene10302|gene10312|gene10364|gene10502|gene10713|gene10890|gene11215|gene11232|gene11243|gene11312|gene11337|gene11338|gene11358|gene11366|gene11370|gene11429|gene11439|gene11477|gene11526|gene11562|gene11603|gene11747|gene11786|gene11806|gene11822|gene11845|gene11896|gene11951|gene12038|gene12047|gene1208|gene12141|gene1224|gene1…	http://amigo.geneontology.org/cgi-bin/amigo/term_details?term=GO:0009628	no
GO:0003012	muscle system process	0.00225	2.64782	1	4	gene13402|gene4589|gene4620|gene6509	132	gene10284|gene10333|gene10345|gene10364|gene10394|gene10489|gene10685|gene10740|gene10773|gene10852|gene1095|gene11260|gene11338|gene1142|gene11653|gene11740|gene119|gene1250|gene12677|gene12980|gene13000|gene13032|gene1306|gene13221|gene1340|gene13402|gene13470|gene13508|gene13564|gene13768|gene1383|gene13965|gene13968|gene13972|gene14159|gene14254|gene14262|gene14558|gene14560|gene14685|gene147…	http://amigo.geneontology.org/cgi-bin/amigo/term_details?term=GO:0003012	no
GO:0050817	coagulation	0.00245	2.61083	1	4	gene13401|gene4589|gene475|gene6509	135	gene1006|gene10109|gene10342|gene10487|gene10502|gene10565|gene11237|gene1134|gene1142|gene11524|gene11694|gene11946|gene12014|gene12043|gene12196|gene12271|gene12377|gene12390|gene12391|gene12392|gene12414|gene12471|gene12514|gene12685|gene12710|gene13360|gene13401|gene13409|gene13950|gene14023|gene14078|gene14092|gene14162|gene1419|gene14206|gene14667|gene147|gene14959|gene15138|gene15303|gene1…	http://amigo.geneontology.org/cgi-bin/amigo/term_details?term=GO:0050817	no
GO:0030148	sphingolipid biosynthetic process	0.00256	2.59176	1	2	gene10376|gene16244	18	gene10376|gene10406|gene11192|gene11998|gene12050|gene1487|gene15100|gene15471|gene16244|gene16604|gene17430|gene18394|gene19136|gene19680|gene2305|gene6493|gene8037|gene9635	http://amigo.geneontology.org/cgi-bin/amigo/term_details?term=GO:0030148	no
GO:0006813	potassium ion transport	0.00279	2.5544	1	3	gene12554|gene6378|gene6509	67	gene10255|gene10345|gene10363|gene11740|gene12554|gene13004|gene13032|gene13221|gene13416|gene13417|gene13564|gene13768|gene13907|gene13910|gene13912|gene13914|gene13965|gene14023|gene14108|gene14959|gene15172|gene15491|gene15880|gene15977|gene16076|gene16331|gene16332|gene16448|gene17094|gene17715|gene17914|gene18601|gene18756|gene19666|gene19753|gene19762|gene19866|gene20156|gene2058|gene20606|…	http://amigo.geneontology.org/cgi-bin/amigo/term_details?term=GO:0006813	no
GO:0048066	developmental pigmentation	0.00286	2.54363	1	2	gene15327|gene6501	19	gene10109|gene10410|gene11240|gene12438|gene14408|gene15123|gene15327|gene17210|gene18238|gene1885|gene19030|gene2401|gene3048|gene3814|gene5684|gene6176|gene6501|gene6596|gene7234	http://amigo.geneontology.org/cgi-bin/amigo/term_details?term=GO:0048066	no
GO:0035995	detection of muscle stretch	0.00293	2.53313	1	1	gene4589	1	gene4589	http://amigo.geneontology.org/cgi-bin/amigo/term_details?term=GO:0035995	no
GO:0016055	Wnt signaling pathway	0.00294	2.53165	1	4	gene12552|gene12907|gene16244|gene9998	142	gene10139|gene10169|gene10223|gene10401|gene10410|gene10467|gene10542|gene10667|gene10972|gene11398|gene11399|gene11439|gene11663|gene11806|gene11808|gene1204|gene12047|gene12064|gene12067|gene1218|gene12194|gene12463|gene12552|gene12564|gene12589|gene12650|gene12677|gene12752|gene12855|gene12907|gene13065|gene13554|gene13559|gene13792|gene13818|gene13968|gene14078|gene14122|gene14131|gene1420|ge…	http://amigo.geneontology.org/cgi-bin/amigo/term_details?term=GO:0016055	no
GO:0030240	skeletal muscle thin filament assembly	0.00346	2.46092	1	1	gene4589	2	gene21567|gene4589	http://amigo.geneontology.org/cgi-bin/amigo/term_details?term=GO:0030240	no
GO:0001666	response to hypoxia	0.0037	2.4318	1	3	gene13401|gene16244|gene6509	74	gene1006|gene1007|gene10204|gene10502|gene11215|gene11358|gene11562|gene11786|gene11845|gene11896|gene1208|gene1263|gene13401|gene13518|gene13664|gene13968|gene13974|gene14289|gene14525|gene14598|gene14761|gene15855|gene15942|gene16179|gene16244|gene1655|gene16726|gene16898|gene17011|gene17048|gene17217|gene17248|gene18026|gene18754|gene18773|gene18940|gene19108|gene19329|gene19403|gene19463|gene…	http://amigo.geneontology.org/cgi-bin/amigo/term_details?term=GO:0001666	no
GO:0036293	response to decreased oxygen levels	0.00423	2.37366	1	3	gene13401|gene16244|gene6509	78	gene1006|gene1007|gene10204|gene10502|gene11215|gene11358|gene11562|gene11786|gene11845|gene11896|gene1208|gene1263|gene13401|gene13518|gene13664|gene13968|gene13974|gene14289|gene14525|gene14598|gene14761|gene15855|gene15942|gene16179|gene16244|gene1655|gene16726|gene16898|gene17011|gene17048|gene17217|gene17248|gene18026|gene18557|gene18754|gene18773|gene18789|gene18940|gene19108|gene19329|gene…	http://amigo.geneontology.org/cgi-bin/amigo/term_details?term=GO:0036293	no
GO:0033026	negative regulation of mast cell apoptotic process	0.00424	2.37263	1	1	gene15327	1	gene15327	http://amigo.geneontology.org/cgi-bin/amigo/term_details?term=GO:0033026	no
GO:0033024	mast cell apoptotic process	0.00424	2.37263	1	1	gene15327	1	gene15327	http://amigo.geneontology.org/cgi-bin/amigo/term_details?term=GO:0033024	no
GO:0033025	regulation of mast cell apoptotic process	0.00424	2.37263	1	1	gene15327	1	gene15327	http://amigo.geneontology.org/cgi-bin/amigo/term_details?term=GO:0033025	no
GO:0033023	mast cell homeostasis	0.00424	2.37263	1	1	gene15327	1	gene15327	http://amigo.geneontology.org/cgi-bin/amigo/term_details?term=GO:0033023	no
GO:0034112	positive regulation of homotypic cell-cell adhesion	0.00424	2.37263	1	1	gene6378	1	gene6378	http://amigo.geneontology.org/cgi-bin/amigo/term_details?term=GO:0034112	no
GO:1900827	positive regulation of membrane depolarization during cardiac muscle cell action potential	0.00424	2.37263	1	1	gene6378	1	gene6378	http://amigo.geneontology.org/cgi-bin/amigo/term_details?term=GO:1900827	no
GO:0046318	negative regulation of glucosylceramide biosynthetic process	0.00424	2.37263	1	1	gene16244	1	gene16244	http://amigo.geneontology.org/cgi-bin/amigo/term_details?term=GO:0046318	no
GO:0046317	regulation of glucosylceramide biosynthetic process	0.00424	2.37263	1	1	gene16244	1	gene16244	http://amigo.geneontology.org/cgi-bin/amigo/term_details?term=GO:0046317	no
GO:0032594	protein transport within lipid bilayer	0.00424	2.37263	1	1	gene12911	1	gene12911	http://amigo.geneontology.org/cgi-bin/amigo/term_details?term=GO:0032594	no
GO:0032596	protein transport into membrane raft	0.00424	2.37263	1	1	gene12911	1	gene12911	http://amigo.geneontology.org/cgi-bin/amigo/term_details?term=GO:0032596	no
GO:0050916	sensory perception of sweet taste	0.00424	2.37263	1	1	gene12911	1	gene12911	http://amigo.geneontology.org/cgi-bin/amigo/term_details?term=GO:0050916	no
GO:0006679	glucosylceramide biosynthetic process	0.00424	2.37263	1	1	gene16244	1	gene16244	http://amigo.geneontology.org/cgi-bin/amigo/term_details?term=GO:0006679	no
GO:0090155	negative regulation of sphingolipid biosynthetic process	0.00424	2.37263	1	1	gene16244	1	gene16244	http://amigo.geneontology.org/cgi-bin/amigo/term_details?term=GO:0090155	no
GO:0015734	taurine transport	0.00424	2.37263	1	1	gene16241	1	gene16241	http://amigo.geneontology.org/cgi-bin/amigo/term_details?term=GO:0015734	no
GO:0072660	maintenance of protein location in plasma membrane	0.00424	2.37263	1	1	gene6378	1	gene6378	http://amigo.geneontology.org/cgi-bin/amigo/term_details?term=GO:0072660	no
GO:1900060	negative regulation of ceramide biosynthetic process	0.00424	2.37263	1	1	gene16244	1	gene16244	http://amigo.geneontology.org/cgi-bin/amigo/term_details?term=GO:1900060	no
GO:2000651	positive regulation of sodium ion transmembrane transporter activity	0.00424	2.37263	1	1	gene6378	1	gene6378	http://amigo.geneontology.org/cgi-bin/amigo/term_details?term=GO:2000651	no
GO:0072658	maintenance of protein location in membrane	0.00424	2.37263	1	1	gene6378	1	gene6378	http://amigo.geneontology.org/cgi-bin/amigo/term_details?term=GO:0072658	no
GO:0009631	cold acclimation	0.00424	2.37263	1	1	gene16244	1	gene16244	http://amigo.geneontology.org/cgi-bin/amigo/term_details?term=GO:0009631	no
GO:0043056	forward locomotion	0.00424	2.37263	1	1	gene4589	1	gene4589	http://amigo.geneontology.org/cgi-bin/amigo/term_details?term=GO:0043056	no
GO:0010650	positive regulation of cell communication by electrical coupling	0.00424	2.37263	1	1	gene6378	1	gene6378	http://amigo.geneontology.org/cgi-bin/amigo/term_details?term=GO:0010650	no
GO:0034465	response to carbon monoxide	0.00424	2.37263	1	1	gene6509	1	gene6509	http://amigo.geneontology.org/cgi-bin/amigo/term_details?term=GO:0034465	no
GO:0035994	response to muscle stretch	0.00424	2.37263	1	1	gene4589	1	gene4589	http://amigo.geneontology.org/cgi-bin/amigo/term_details?term=GO:0035994	no
GO:0045542	positive regulation of cholesterol biosynthetic process	0.00424	2.37263	1	1	gene16244	1	gene16244	http://amigo.geneontology.org/cgi-bin/amigo/term_details?term=GO:0045542	no
GO:0070482	response to oxygen levels	0.00478	2.32057	1	3	gene13401|gene16244|gene6509	81	gene1006|gene1007|gene10204|gene10502|gene11215|gene11358|gene11562|gene11786|gene11845|gene11896|gene1208|gene1224|gene1263|gene13401|gene13518|gene13664|gene13968|gene13974|gene14289|gene14525|gene14598|gene14761|gene15855|gene15942|gene16179|gene16244|gene1655|gene16726|gene16898|gene17011|gene17048|gene17217|gene17248|gene18026|gene18203|gene18557|gene18754|gene18773|gene18789|gene18940|gene1…	http://amigo.geneontology.org/cgi-bin/amigo/term_details?term=GO:0070482	no
GO:0098660	inorganic ion transmembrane transport	0.00547	2.26201	1	4	gene5994|gene6378|gene6509|gene9075	169	gene1006|gene10110|gene10130|gene10255|gene10272|gene10345|gene10363|gene10767|gene11260|gene1134|gene11557|gene1171|gene11727|gene119|gene12023|gene12054|gene12147|gene12204|gene1254|gene12661|gene12725|gene13004|gene13032|gene1307|gene13221|gene13332|gene13397|gene13416|gene13417|gene13492|gene13564|gene13651|gene13768|gene13875|gene13965|gene13968|gene14023|gene14108|gene14109|gene1425|gene142…	http://amigo.geneontology.org/cgi-bin/amigo/term_details?term=GO:0098660	no
GO:0046467	membrane lipid biosynthetic process	0.00617	2.20971	1	2	gene10376|gene16244	28	gene1011|gene10376|gene10406|gene11192|gene11998|gene12050|gene12316|gene12788|gene13504|gene13978|gene14207|gene1486|gene1487|gene15100|gene15471|gene16244|gene1637|gene16604|gene17430|gene18394|gene19136|gene19680|gene2305|gene4744|gene52|gene6493|gene8037|gene9635	http://amigo.geneontology.org/cgi-bin/amigo/term_details?term=GO:0046467	no
GO:0009896	positive regulation of catabolic process	0.00641	2.19314	1	3	gene12556|gene16244|gene9998	90	gene1006|gene10228|gene10859|gene11378|gene11399|gene11577|gene11822|gene12067|gene1208|gene12082|gene12234|gene12556|gene12677|gene12821|gene12931|gene12980|gene13372|gene13547|gene13580|gene13768|gene14025|gene14122|gene1435|gene1438|gene14463|gene14850|gene15263|gene15398|gene15935|gene16244|gene16621|gene16737|gene16898|gene16907|gene17126|gene17173|gene17341|gene17842|gene18621|gene19049|gen…	http://amigo.geneontology.org/cgi-bin/amigo/term_details?term=GO:0009896	no
GO:0001756	somitogenesis	0.00661	2.1798	1	2	gene4589|gene9998	29	gene10410|gene11358|gene11439|gene11786|gene11896|gene12067|gene1218|gene13154|gene14078|gene14456|gene14729|gene16105|gene16179|gene16490|gene1984|gene19916|gene21567|gene3048|gene3611|gene4589|gene527|gene5868|gene5952|gene7245|gene7456|gene7889|gene8231|gene9268|gene9998	http://amigo.geneontology.org/cgi-bin/amigo/term_details?term=GO:0001756	no
GO:0097306	cellular response to alcohol	0.00706	2.1512	1	2	gene13401|gene16244	30	gene1006|gene10685|gene11429|gene1218|gene12775|gene12929|gene13401|gene13860|gene16244|gene17354|gene18026|gene20492|gene20806|gene21055|gene21088|gene2480|gene2587|gene2770|gene285|gene3301|gene343|gene3575|gene4867|gene5743|gene5768|gene5836|gene6006|gene6634|gene6749|gene7052	http://amigo.geneontology.org/cgi-bin/amigo/term_details?term=GO:0097306	no
GO:0002065	columnar/cuboidal epithelial cell differentiation	0.00706	2.1512	1	2	gene15327|gene6501	30	gene10109|gene10169|gene11240|gene11663|gene12363|gene13083|gene14375|gene15123|gene15327|gene15378|gene17157|gene17210|gene17318|gene19181|gene19397|gene19485|gene2126|gene2394|gene2401|gene3048|gene3814|gene532|gene5343|gene576|gene6176|gene6501|gene690|gene7234|gene8137|gene9288	http://amigo.geneontology.org/cgi-bin/amigo/term_details?term=GO:0002065	no
GO:0000070	mitotic sister chromatid segregation	0.00706	2.1512	1	2	gene12904|gene4589	30	gene1065|gene10976|gene11467|gene12471|gene12904|gene14296|gene14304|gene14556|gene15241|gene16670|gene17684|gene19103|gene19234|gene19247|gene19326|gene20021|gene20090|gene20401|gene20540|gene21039|gene21567|gene3033|gene3423|gene4589|gene4777|gene672|gene7998|gene8120|gene8902|gene9119	http://amigo.geneontology.org/cgi-bin/amigo/term_details?term=GO:0000070	no
GO:0042060	wound healing	0.00823	2.0846	1	4	gene13401|gene4589|gene4620|gene6509	190	gene1006|gene10109|gene10342|gene10487|gene10502|gene10565|gene10929|gene11237|gene1134|gene11366|gene11370|gene11398|gene1142|gene11477|gene11524|gene11562|gene11694|gene1170|gene11946|gene12014|gene12043|gene1208|gene12141|gene12196|gene12242|gene12271|gene12377|gene12390|gene12391|gene12392|gene12414|gene12471|gene12514|gene12685|gene12710|gene12775|gene12980|gene13360|gene13401|gene13409|gene…	http://amigo.geneontology.org/cgi-bin/amigo/term_details?term=GO:0042060	no
GO:1900825	regulation of membrane depolarization during cardiac muscle cell action potential	0.00846	2.07263	1	1	gene6378	2	gene3219|gene6378	http://amigo.geneontology.org/cgi-bin/amigo/term_details?term=GO:1900825	no
GO:0033033	negative regulation of myeloid cell apoptotic process	0.00846	2.07263	1	1	gene15327	2	gene13927|gene15327	http://amigo.geneontology.org/cgi-bin/amigo/term_details?term=GO:0033033	no
GO:0046596	regulation of viral entry into host cell	0.00846	2.07263	1	1	gene475	2	gene16216|gene475	http://amigo.geneontology.org/cgi-bin/amigo/term_details?term=GO:0046596	no
GO:0033058	directional locomotion	0.00846	2.07263	1	1	gene4589	2	gene17618|gene4589	http://amigo.geneontology.org/cgi-bin/amigo/term_details?term=GO:0033058	no
GO:0006678	glucosylceramide metabolic process	0.00846	2.07263	1	1	gene16244	2	gene16244|gene20892	http://amigo.geneontology.org/cgi-bin/amigo/term_details?term=GO:0006678	no
GO:0090153	regulation of sphingolipid biosynthetic process	0.00846	2.07263	1	1	gene16244	2	gene16244|gene6493	http://amigo.geneontology.org/cgi-bin/amigo/term_details?term=GO:0090153	no
GO:0060083	smooth muscle contraction involved in micturition	0.00846	2.07263	1	1	gene6509	2	gene1383|gene6509	http://amigo.geneontology.org/cgi-bin/amigo/term_details?term=GO:0060083	no
GO:2000303	regulation of ceramide biosynthetic process	0.00846	2.07263	1	1	gene16244	2	gene16244|gene6493	http://amigo.geneontology.org/cgi-bin/amigo/term_details?term=GO:2000303	no
GO:1901563	response to camptothecin	0.00846	2.07263	1	1	gene16244	2	gene1346|gene16244	http://amigo.geneontology.org/cgi-bin/amigo/term_details?term=GO:1901563	no
GO:0045794	negative regulation of cell volume	0.00846	2.07263	1	1	gene6509	2	gene6509|gene6828	http://amigo.geneontology.org/cgi-bin/amigo/term_details?term=GO:0045794	no
GO:0002322	B cell proliferation involved in immune response	0.00846	2.07263	1	1	gene1080	2	gene1080|gene16085	http://amigo.geneontology.org/cgi-bin/amigo/term_details?term=GO:0002322	no
GO:0090205	positive regulation of cholesterol metabolic process	0.00846	2.07263	1	1	gene16244	2	gene16244|gene18160	http://amigo.geneontology.org/cgi-bin/amigo/term_details?term=GO:0090205	no
GO:0070666	regulation of mast cell proliferation	0.00846	2.07263	1	1	gene15327	2	gene15327|gene3284	http://amigo.geneontology.org/cgi-bin/amigo/term_details?term=GO:0070666	no
GO:0070662	mast cell proliferation	0.00846	2.07263	1	1	gene15327	2	gene15327|gene3284	http://amigo.geneontology.org/cgi-bin/amigo/term_details?term=GO:0070662	no
GO:0070668	positive regulation of mast cell proliferation	0.00846	2.07263	1	1	gene15327	2	gene15327|gene3284	http://amigo.geneontology.org/cgi-bin/amigo/term_details?term=GO:0070668	no
GO:0090249	regulation of cell motility involved in somitogenic axis elongation	0.00846	2.07263	1	1	gene9998	2	gene12067|gene9998	http://amigo.geneontology.org/cgi-bin/amigo/term_details?term=GO:0090249	no
GO:0090247	cell motility involved in somitogenic axis elongation	0.00846	2.07263	1	1	gene9998	2	gene12067|gene9998	http://amigo.geneontology.org/cgi-bin/amigo/term_details?term=GO:0090247	no
GO:0035234	ectopic germ cell programmed cell death	0.00846	2.07263	1	1	gene15327	2	gene15327|gene3814	http://amigo.geneontology.org/cgi-bin/amigo/term_details?term=GO:0035234	no
GO:2001274	negative regulation of glucose import in response to insulin stimulus	0.00846	2.07263	1	1	gene16244	2	gene16244|gene2068	http://amigo.geneontology.org/cgi-bin/amigo/term_details?term=GO:2001274	no
GO:0030007	cellular potassium ion homeostasis	0.00846	2.07263	1	1	gene6509	2	gene6509|gene9296	http://amigo.geneontology.org/cgi-bin/amigo/term_details?term=GO:0030007	no
GO:0014807	regulation of somitogenesis	0.00846	2.07263	1	1	gene9998	2	gene12067|gene9998	http://amigo.geneontology.org/cgi-bin/amigo/term_details?term=GO:0014807	no
GO:0015015	heparan sulfate proteoglycan biosynthetic process, enzymatic modification	0.00846	2.07263	1	1	gene475	2	gene19834|gene475	http://amigo.geneontology.org/cgi-bin/amigo/term_details?term=GO:0015015	no
GO:0045471	response to ethanol	0.0085	2.07058	1	2	gene13401|gene16244	33	gene1006|gene10360|gene11965|gene12775|gene12929|gene13401|gene1400|gene1402|gene1403|gene15699|gene16244|gene16961|gene17618|gene18754|gene18940|gene19406|gene19463|gene19995|gene20245|gene20806|gene20951|gene2770|gene2786|gene307|gene316|gene3162|gene3357|gene343|gene4357|gene4554|gene5224|gene5278|gene6634	http://amigo.geneontology.org/cgi-bin/amigo/term_details?term=GO:0045471	no
GO:0061053	somite development	0.0085	2.07058	1	2	gene4589|gene9998	33	gene10410|gene11358|gene11439|gene11786|gene11896|gene12067|gene1218|gene12960|gene13154|gene14078|gene14456|gene14729|gene16105|gene16179|gene16490|gene1984|gene19916|gene20711|gene21567|gene3048|gene3611|gene4589|gene527|gene5343|gene5868|gene5952|gene7245|gene7456|gene7889|gene8231|gene9265|gene9268|gene9998	http://amigo.geneontology.org/cgi-bin/amigo/term_details?term=GO:0061053	no
GO:0009266	response to temperature stimulus	0.0085	2.07058	1	2	gene16244|gene4620	33	gene11243|gene11951|gene13332|gene13499|gene15108|gene15850|gene15880|gene16244|gene17999|gene18055|gene19024|gene19329|gene19440|gene19634|gene20156|gene20758|gene20806|gene21078|gene3118|gene3284|gene343|gene360|gene4462|gene4513|gene4620|gene4826|gene4966|gene5278|gene7840|gene8491|gene8910|gene9463|gene9840	http://amigo.geneontology.org/cgi-bin/amigo/term_details?term=GO:0009266	no
GO:0000819	sister chromatid segregation	0.00901	2.04528	1	2	gene12904|gene4589	34	gene1065|gene10976|gene11467|gene12471|gene12904|gene14296|gene14304|gene14556|gene14823|gene14843|gene15241|gene16670|gene17684|gene18593|gene19103|gene19234|gene19247|gene19326|gene20021|gene20090|gene20401|gene20540|gene21039|gene21567|gene3033|gene3423|gene4589|gene4777|gene672|gene7562|gene7998|gene8120|gene8902|gene9119	http://amigo.geneontology.org/cgi-bin/amigo/term_details?term=GO:0000819	no
GO:0044765	single-organism transport	0.00973	2.01189	1	11	gene12554|gene12911|gene13401|gene16241|gene16244|gene2808|gene4589|gene5994|gene6378|gene6509|gene9075	1210	gene0|gene10029|gene10033|gene10044|gene1006|gene10067|gene10075|gene10109|gene10110|gene1012|gene10130|gene10162|gene10166|gene10181|gene10211|gene10215|gene10255|gene10272|gene10319|gene10345|gene10351|gene10357|gene10363|gene10364|gene10388|gene10417|gene10418|gene10425|gene10453|gene10467|gene10487|gene10502|gene1051|gene10549|gene10565|gene10626|gene10642|gene1068|gene10685|gene10691|gene107…	http://amigo.geneontology.org/cgi-bin/amigo/term_details?term=GO:0044765	no
GO:0043473	pigmentation	0.01061	1.97428	1	2	gene15327|gene6501	37	gene10109|gene10364|gene10410|gene11240|gene11562|gene12157|gene12363|gene12438|gene13294|gene13296|gene14062|gene14162|gene14206|gene14408|gene15123|gene15327|gene17210|gene17306|gene17791|gene17815|gene18238|gene18459|gene1885|gene19030|gene2401|gene3048|gene3814|gene5684|gene6022|gene6176|gene6313|gene6501|gene6596|gene7200|gene7234|gene7918|gene8302	http://amigo.geneontology.org/cgi-bin/amigo/term_details?term=GO:0043473	no
GO:0035282	segmentation	0.01061	1.97428	1	2	gene4589|gene9998	37	gene10410|gene11358|gene11439|gene11786|gene11896|gene12067|gene1218|gene12490|gene13154|gene14078|gene14456|gene14729|gene16105|gene16179|gene16490|gene17284|gene1984|gene19916|gene20150|gene21567|gene2271|gene2296|gene3048|gene3611|gene4569|gene4589|gene527|gene5868|gene5952|gene7245|gene7456|gene7582|gene7889|gene8231|gene9268|gene9924|gene9998	http://amigo.geneontology.org/cgi-bin/amigo/term_details?term=GO:0035282	no
GO:0051592	response to calcium ion	0.01174	1.93033	1	2	gene4589|gene6509	39	gene1095|gene11240|gene11524|gene12141|gene13547|gene13564|gene13968|gene14959|gene15699|gene16610|gene17360|gene17794|gene18168|gene18397|gene18440|gene19136|gene19386|gene20027|gene20168|gene2048|gene20951|gene2149|gene21567|gene2309|gene2770|gene2775|gene3078|gene3803|gene4589|gene4767|gene4954|gene4966|gene5743|gene6006|gene6077|gene6509|gene6936|gene8514|gene971	http://amigo.geneontology.org/cgi-bin/amigo/term_details?term=GO:0051592	no
GO:0032844	regulation of homeostatic process	0.01195	1.92263	1	3	gene15327|gene16244|gene6378	113	gene1006|gene10319|gene10502|gene10685|gene10983|gene11232|gene11260|gene11399|gene11562|gene11603|gene11739|gene11845|gene119|gene12141|gene1218|gene12438|gene13032|gene13196|gene13386|gene13413|gene13437|gene13768|gene1383|gene13927|gene13968|gene14033|gene14108|gene14217|gene14243|gene1435|gene14656|gene15089|gene15197|gene15278|gene15327|gene15681|gene16244|gene16759|gene16789|gene16813|gene1…	http://amigo.geneontology.org/cgi-bin/amigo/term_details?term=GO:0032844	no
GO:0050913	sensory perception of bitter taste	0.01266	1.89757	1	1	gene12911	3	gene12911|gene14586|gene5891	http://amigo.geneontology.org/cgi-bin/amigo/term_details?term=GO:0050913	no
GO:0098902	regulation of membrane depolarization during action potential	0.01266	1.89757	1	1	gene6378	3	gene15197|gene3219|gene6378	http://amigo.geneontology.org/cgi-bin/amigo/term_details?term=GO:0098902	no
GO:0098901	regulation of cardiac muscle cell action potential	0.01266	1.89757	1	1	gene6378	3	gene3219|gene6378|gene9296	http://amigo.geneontology.org/cgi-bin/amigo/term_details?term=GO:0098901	no
GO:0070914	UV-damage excision repair	0.01266	1.89757	1	1	gene12556	3	gene12556|gene19103|gene2876	http://amigo.geneontology.org/cgi-bin/amigo/term_details?term=GO:0070914	no
GO:0046325	negative regulation of glucose import	0.01266	1.89757	1	1	gene16244	3	gene16244|gene19498|gene2068	http://amigo.geneontology.org/cgi-bin/amigo/term_details?term=GO:0046325	no
GO:0030241	skeletal muscle myosin thick filament assembly	0.01266	1.89757	1	1	gene4589	3	gene21567|gene4589|gene9183	http://amigo.geneontology.org/cgi-bin/amigo/term_details?term=GO:0030241	no
GO:0046476	glycosylceramide biosynthetic process	0.01266	1.89757	1	1	gene16244	3	gene15471|gene16244|gene16604	http://amigo.geneontology.org/cgi-bin/amigo/term_details?term=GO:0046476	no
GO:0071688	striated muscle myosin thick filament assembly	0.01266	1.89757	1	1	gene4589	3	gene21567|gene4589|gene9183	http://amigo.geneontology.org/cgi-bin/amigo/term_details?term=GO:0071688	no
GO:0045636	positive regulation of melanocyte differentiation	0.01266	1.89757	1	1	gene15327	3	gene15327|gene3048|gene6176	http://amigo.geneontology.org/cgi-bin/amigo/term_details?term=GO:0045636	no
GO:0090244	Wnt signaling pathway involved in somitogenesis	0.01266	1.89757	1	1	gene9998	3	gene11439|gene1218|gene9998	http://amigo.geneontology.org/cgi-bin/amigo/term_details?term=GO:0090244	no
GO:0046520	sphingoid biosynthetic process	0.01266	1.89757	1	1	gene10376	3	gene10376|gene15100|gene19136	http://amigo.geneontology.org/cgi-bin/amigo/term_details?term=GO:0046520	no
GO:0045540	regulation of cholesterol biosynthetic process	0.01266	1.89757	1	1	gene16244	3	gene16244|gene16547|gene4002	http://amigo.geneontology.org/cgi-bin/amigo/term_details?term=GO:0045540	no
GO:0048769	sarcomerogenesis	0.01266	1.89757	1	1	gene4589	3	gene14427|gene21567|gene4589	http://amigo.geneontology.org/cgi-bin/amigo/term_details?term=GO:0048769	no
GO:1902913	positive regulation of neuroepithelial cell differentiation	0.01266	1.89757	1	1	gene15327	3	gene15327|gene3048|gene6176	http://amigo.geneontology.org/cgi-bin/amigo/term_details?term=GO:1902913	no
GO:0001778	plasma membrane repair	0.01266	1.89757	1	1	gene4620	3	gene20515|gene3219|gene4620	http://amigo.geneontology.org/cgi-bin/amigo/term_details?term=GO:0001778	no
GO:0010035	response to inorganic substance	0.01282	1.89211	1	3	gene16244|gene4589|gene6509	116	gene10110|gene10204|gene10360|gene1087|gene1095|gene11240|gene11477|gene11524|gene11647|gene11669|gene12141|gene12245|gene12432|gene12620|gene12632|gene12677|gene1271|gene12873|gene13161|gene13386|gene1346|gene13547|gene13564|gene13633|gene13664|gene13768|gene13968|gene14249|gene1435|gene14513|gene14523|gene14554|gene14598|gene14655|gene14959|gene15036|gene1539|gene15482|gene15699|gene15810|gene1…	http://amigo.geneontology.org/cgi-bin/amigo/term_details?term=GO:0010035	no
GO:0014074	response to purine-containing compound	0.0148	1.82974	1	2	gene13401|gene16244	44	gene10345|gene12245|gene13032|gene13221|gene13401|gene13492|gene13518|gene13968|gene1427|gene14761|gene14896|gene15278|gene15526|gene15681|gene15855|gene15889|gene16244|gene17094|gene17430|gene18195|gene18216|gene18940|gene19403|gene20806|gene20903|gene20951|gene2770|gene3095|gene3575|gene3803|gene3861|gene4178|gene4319|gene462|gene4767|gene5141|gene5896|gene7018|gene7293|gene7792|gene7914|gene82…	http://amigo.geneontology.org/cgi-bin/amigo/term_details?term=GO:0014074	no
GO:0010829	negative regulation of glucose transport	0.01684	1.77366	1	1	gene16244	4	gene15278|gene16244|gene19498|gene2068	http://amigo.geneontology.org/cgi-bin/amigo/term_details?term=GO:0010829	no
GO:0014051	gamma-aminobutyric acid secretion	0.01684	1.77366	1	1	gene9075	4	gene1254|gene21581|gene4767|gene9075	http://amigo.geneontology.org/cgi-bin/amigo/term_details?term=GO:0014051	no
GO:0031033	myosin filament organization	0.01684	1.77366	1	1	gene4589	4	gene14685|gene21567|gene4589|gene9183	http://amigo.geneontology.org/cgi-bin/amigo/term_details?term=GO:0031033	no
GO:0031034	myosin filament assembly	0.01684	1.77366	1	1	gene4589	4	gene14685|gene21567|gene4589|gene9183	http://amigo.geneontology.org/cgi-bin/amigo/term_details?term=GO:0031034	no
GO:0014866	skeletal myofibril assembly	0.01684	1.77366	1	1	gene4589	4	gene21567|gene4589|gene5379|gene9183	http://amigo.geneontology.org/cgi-bin/amigo/term_details?term=GO:0014866	no
GO:0006477	protein sulfation	0.01684	1.77366	1	1	gene475	4	gene15265|gene18803|gene475|gene75	http://amigo.geneontology.org/cgi-bin/amigo/term_details?term=GO:0006477	no
GO:0031666	positive regulation of lipopolysaccharide-mediated signaling pathway	0.01684	1.77366	1	1	gene1080	4	gene1080|gene13927|gene2506|gene6865	http://amigo.geneontology.org/cgi-bin/amigo/term_details?term=GO:0031666	no
GO:0055075	potassium ion homeostasis	0.01684	1.77366	1	1	gene6509	4	gene10763|gene21394|gene6509|gene9296	http://amigo.geneontology.org/cgi-bin/amigo/term_details?term=GO:0055075	no
GO:0010893	positive regulation of steroid biosynthetic process	0.01684	1.77366	1	1	gene16244	4	gene16244|gene16907|gene2312|gene5343	http://amigo.geneontology.org/cgi-bin/amigo/term_details?term=GO:0010893	no
GO:0006688	glycosphingolipid biosynthetic process	0.01684	1.77366	1	1	gene16244	4	gene1487|gene15471|gene16244|gene16604	http://amigo.geneontology.org/cgi-bin/amigo/term_details?term=GO:0006688	no
GO:0045634	regulation of melanocyte differentiation	0.01684	1.77366	1	1	gene15327	4	gene15327|gene3048|gene6176|gene7234	http://amigo.geneontology.org/cgi-bin/amigo/term_details?term=GO:0045634	no
GO:2000505	regulation of energy homeostasis	0.01684	1.77366	1	1	gene16244	4	gene11399|gene16244|gene19177|gene6623	http://amigo.geneontology.org/cgi-bin/amigo/term_details?term=GO:2000505	no
GO:0055089	fatty acid homeostasis	0.01684	1.77366	1	1	gene16244	4	gene11399|gene16244|gene285|gene6623	http://amigo.geneontology.org/cgi-bin/amigo/term_details?term=GO:0055089	no
GO:0090245	axis elongation involved in somitogenesis	0.01684	1.77366	1	1	gene9998	4	gene12067|gene1218|gene14078|gene9998	http://amigo.geneontology.org/cgi-bin/amigo/term_details?term=GO:0090245	no
GO:0046519	sphingoid metabolic process	0.01684	1.77366	1	1	gene10376	4	gene10376|gene15100|gene19136|gene5141	http://amigo.geneontology.org/cgi-bin/amigo/term_details?term=GO:0046519	no
GO:0051923	sulfation	0.01684	1.77366	1	1	gene475	4	gene15265|gene18803|gene475|gene75	http://amigo.geneontology.org/cgi-bin/amigo/term_details?term=GO:0051923	no
GO:0071786	endoplasmic reticulum tubular network organization	0.01684	1.77366	1	1	gene12911	4	gene12911|gene15106|gene16124|gene9551	http://amigo.geneontology.org/cgi-bin/amigo/term_details?term=GO:0071786	no
GO:0034220	ion transmembrane transport	0.01692	1.7716	1	4	gene5994|gene6378|gene6509|gene9075	235	gene1006|gene10110|gene10130|gene10255|gene10272|gene10345|gene10363|gene10767|gene1095|gene11260|gene1127|gene1134|gene11399|gene11557|gene1171|gene11727|gene119|gene11965|gene12023|gene12054|gene12147|gene12204|gene12252|gene1254|gene12562|gene12661|gene12725|gene13004|gene13032|gene1307|gene13183|gene13221|gene13254|gene13332|gene13397|gene13416|gene13417|gene13492|gene13499|gene13564|gene1365…	http://amigo.geneontology.org/cgi-bin/amigo/term_details?term=GO:0034220	no
GO:0006665	sphingolipid metabolic process	0.01815	1.74112	1	2	gene10376|gene16244	49	gene10376|gene10406|gene10801|gene1090|gene11085|gene11192|gene11998|gene12050|gene13215|gene13737|gene1456|gene14868|gene1487|gene1488|gene15100|gene15471|gene15540|gene15988|gene15989|gene16244|gene16604|gene1696|gene1717|gene17430|gene18394|gene19136|gene19662|gene19680|gene2001|gene20048|gene20892|gene21622|gene2305|gene2540|gene255|gene2584|gene2792|gene3042|gene3043|gene3303|gene3814|gene51…	http://amigo.geneontology.org/cgi-bin/amigo/term_details?term=GO:0006665	no
GO:0045732	positive regulation of protein catabolic process	0.01815	1.74112	1	2	gene12556|gene9998	49	gene11822|gene12067|gene12234|gene12556|gene12677|gene13372|gene13547|gene13580|gene13768|gene14122|gene1435|gene14850|gene15398|gene16621|gene16898|gene16907|gene17173|gene17341|gene193|gene19312|gene19386|gene19886|gene20027|gene20168|gene20224|gene21036|gene21053|gene2747|gene3078|gene360|gene3685|gene4764|gene4794|gene5063|gene5325|gene5541|gene5998|gene6006|gene6717|gene6741|gene7610|gene784…	http://amigo.geneontology.org/cgi-bin/amigo/term_details?term=GO:0045732	no
GO:0007596	blood coagulation	0.01882	1.72538	1	3	gene13401|gene4589|gene6509	134	gene1006|gene10109|gene10342|gene10487|gene10502|gene10565|gene11237|gene1134|gene1142|gene11524|gene11694|gene11946|gene12014|gene12043|gene12196|gene12271|gene12377|gene12390|gene12391|gene12392|gene12414|gene12471|gene12514|gene12685|gene12710|gene13360|gene13401|gene13409|gene13950|gene14023|gene14078|gene14092|gene14162|gene1419|gene14206|gene14667|gene147|gene14959|gene15138|gene15303|gene1…	http://amigo.geneontology.org/cgi-bin/amigo/term_details?term=GO:0007596	no
GO:0009411	response to UV	0.01886	1.72446	1	2	gene12556|gene16244	50	gene101|gene10204|gene10238|gene10890|gene11312|gene11477|gene11806|gene11845|gene1224|gene12556|gene12620|gene12632|gene12687|gene13175|gene13297|gene13462|gene13708|gene14036|gene14596|gene14850|gene15372|gene1538|gene15553|gene16065|gene16244|gene16318|gene16847|gene16898|gene16961|gene17679|gene1819|gene18472|gene18930|gene19103|gene19485|gene19680|gene20243|gene20342|gene2876|gene3078|gene34…	http://amigo.geneontology.org/cgi-bin/amigo/term_details?term=GO:0009411	no
GO:0007599	hemostasis	0.0192	1.7167	1	3	gene13401|gene4589|gene6509	135	gene1006|gene10109|gene10252|gene10342|gene10487|gene10502|gene10565|gene11237|gene1134|gene1142|gene11524|gene11694|gene11946|gene12014|gene12043|gene12196|gene12271|gene12377|gene12390|gene12391|gene12392|gene12414|gene12471|gene12514|gene12685|gene12710|gene13360|gene13401|gene13409|gene13950|gene14023|gene14078|gene14092|gene14162|gene1419|gene14206|gene14667|gene147|gene14959|gene15138|gene1…	http://amigo.geneontology.org/cgi-bin/amigo/term_details?term=GO:0007599	no
GO:0030168	platelet activation	0.01957	1.70841	1	2	gene13401|gene4589	51	gene1006|gene10342|gene10487|gene10502|gene11237|gene1142|gene11524|gene12014|gene12196|gene13401|gene14023|gene14078|gene16345|gene1655|gene16632|gene16821|gene17224|gene17430|gene17791|gene17953|gene18621|gene18951|gene1901|gene19656|gene20932|gene2761|gene3013|gene3284|gene3403|gene3558|gene4350|gene4488|gene4501|gene4589|gene4915|gene5325|gene5570|gene5645|gene5948|gene6748|gene6750|gene6865|…	http://amigo.geneontology.org/cgi-bin/amigo/term_details?term=GO:0030168	no
GO:0010256	endomembrane system organization	0.02073	1.6834	1	3	gene12911|gene4620|gene6378	139	gene1012|gene10215|gene1051|gene1053|gene10550|gene10674|gene10675|gene10685|gene10761|gene10859|gene11192|gene11283|gene11332|gene1134|gene11372|gene1177|gene11958|gene12157|gene12232|gene12357|gene12377|gene12414|gene12438|gene12535|gene12911|gene13097|gene13129|gene13185|gene13192|gene13315|gene13424|gene13660|gene14062|gene14093|gene14162|gene14206|gene14220|gene14264|gene14408|gene14558|gene…	http://amigo.geneontology.org/cgi-bin/amigo/term_details?term=GO:0010256	no
GO:0014832	urinary bladder smooth muscle contraction	0.02101	1.67757	1	1	gene6509	5	gene1383|gene20156|gene4597|gene6509|gene7018	http://amigo.geneontology.org/cgi-bin/amigo/term_details?term=GO:0014832	no
GO:0050872	white fat cell differentiation	0.02101	1.67757	1	1	gene12907	5	gene12907|gene15458|gene2264|gene285|gene6886	http://amigo.geneontology.org/cgi-bin/amigo/term_details?term=GO:0050872	no
GO:0048087	positive regulation of developmental pigmentation	0.02101	1.67757	1	1	gene15327	5	gene10109|gene15327|gene1885|gene3048|gene6176	http://amigo.geneontology.org/cgi-bin/amigo/term_details?term=GO:0048087	no
GO:0055003	cardiac myofibril assembly	0.02101	1.67757	1	1	gene4589	5	gene14427|gene17513|gene20515|gene2309|gene4589	http://amigo.geneontology.org/cgi-bin/amigo/term_details?term=GO:0055003	no
GO:0071709	membrane assembly	0.02101	1.67757	1	1	gene6378	5	gene21211|gene3268|gene4905|gene6378|gene8182	http://amigo.geneontology.org/cgi-bin/amigo/term_details?term=GO:0071709	no
GO:0050995	negative regulation of lipid catabolic process	0.02101	1.67757	1	1	gene16244	5	gene16244|gene21621|gene4173|gene5325|gene6006	http://amigo.geneontology.org/cgi-bin/amigo/term_details?term=GO:0050995	no
GO:0007512	adult heart development	0.02101	1.67757	1	1	gene4589	5	gene14741|gene20515|gene3799|gene4589|gene6077	http://amigo.geneontology.org/cgi-bin/amigo/term_details?term=GO:0007512	no
GO:0035518	histone H2A monoubiquitination	0.02101	1.67757	1	1	gene12556	5	gene12556|gene15958|gene18114|gene18285|gene20615	http://amigo.geneontology.org/cgi-bin/amigo/term_details?term=GO:0035518	no
GO:2001273	regulation of glucose import in response to insulin stimulus	0.02101	1.67757	1	1	gene16244	5	gene0|gene13424|gene16244|gene2068|gene3702	http://amigo.geneontology.org/cgi-bin/amigo/term_details?term=GO:2001273	no
GO:0050942	positive regulation of pigment cell differentiation	0.02101	1.67757	1	1	gene15327	5	gene10109|gene15327|gene1885|gene3048|gene6176	http://amigo.geneontology.org/cgi-bin/amigo/term_details?term=GO:0050942	no
GO:0044381	glucose import in response to insulin stimulus	0.02101	1.67757	1	1	gene16244	5	gene0|gene13424|gene16244|gene2068|gene3702	http://amigo.geneontology.org/cgi-bin/amigo/term_details?term=GO:0044381	no
GO:0060073	micturition	0.02101	1.67757	1	1	gene6509	5	gene1383|gene14741|gene18754|gene4597|gene6509	http://amigo.geneontology.org/cgi-bin/amigo/term_details?term=GO:0060073	no
GO:0015812	gamma-aminobutyric acid transport	0.02101	1.67757	1	1	gene9075	5	gene1254|gene15903|gene21581|gene4767|gene9075	http://amigo.geneontology.org/cgi-bin/amigo/term_details?term=GO:0015812	no
GO:0051179	localization	0.02118	1.67407	1	14	gene12554|gene12904|gene12911|gene13401|gene15327|gene16241|gene16244|gene2808|gene4589|gene5994|gene6378|gene6509|gene9075|gene9998	1915	gene0|gene10029|gene10033|gene10044|gene10045|gene1006|gene10067|gene10074|gene10075|gene10086|gene10105|gene10109|gene10110|gene1012|gene10130|gene10132|gene10162|gene10165|gene10166|gene10169|gene10181|gene10211|gene10215|gene10230|gene10243|gene10255|gene10267|gene10272|gene10319|gene10345|gene10351|gene10352|gene10357|gene10363|gene10364|gene1037|gene10388|gene10394|gene1040|gene10410|gene104…	http://amigo.geneontology.org/cgi-bin/amigo/term_details?term=GO:0051179	no
GO:0007166	cell surface receptor signaling pathway	0.02142	1.66918	1	9	gene1080|gene12552|gene12907|gene13401|gene15327|gene16244|gene4620|gene5994|gene9998	1000	gene0|gene10029|gene10033|gene10045|gene1006|gene10074|gene10082|gene10083|gene10116|gene1012|gene10139|gene10165|gene10169|gene10216|gene10223|gene10228|gene10237|gene10243|gene10283|gene10335|gene10342|gene10364|gene10388|gene10394|gene10401|gene10410|gene10455|gene1046|gene10467|gene10502|gene10511|gene10521|gene10531|gene10534|gene10542|gene10554|gene10612|gene10666|gene10667|gene10676|gene10…	http://amigo.geneontology.org/cgi-bin/amigo/term_details?term=GO:0007166	no
GO:0040011	locomotion	0.02156	1.66635	1	6	gene15327|gene4589|gene475|gene6378|gene9075|gene9998	523	gene10029|gene1006|gene10132|gene10165|gene10169|gene10215|gene10224|gene10243|gene10267|gene10283|gene10352|gene10364|gene1040|gene10410|gene10429|gene10464|gene10467|gene10487|gene1051|gene10521|gene10565|gene10612|gene10685|gene10773|gene10900|gene10954|gene11135|gene11192|gene11215|gene11260|gene11282|gene11314|gene11323|gene1134|gene11398|gene11439|gene11477|gene11535|gene11539|gene11562|gen…	http://amigo.geneontology.org/cgi-bin/amigo/term_details?term=GO:0040011	no
GO:0051234	establishment of localization	0.02335	1.63171	1	12	gene12554|gene12904|gene12911|gene13401|gene16241|gene16244|gene2808|gene4589|gene5994|gene6378|gene6509|gene9075	1554	gene0|gene10029|gene10033|gene10044|gene1006|gene10067|gene10074|gene10075|gene10086|gene10105|gene10109|gene10110|gene1012|gene10130|gene10162|gene10166|gene10169|gene10181|gene10211|gene10215|gene10230|gene10255|gene10272|gene10319|gene10345|gene10351|gene10357|gene10363|gene10364|gene1037|gene10388|gene10394|gene10417|gene10418|gene10425|gene10453|gene10467|gene10487|gene10491|gene10502|gene10…	http://amigo.geneontology.org/cgi-bin/amigo/term_details?term=GO:0051234	no
GO:0010647	positive regulation of cell communication	0.0239	1.6216	1	5	gene1080|gene15327|gene16244|gene6378|gene9998	392	gene0|gene1006|gene10083|gene10169|gene10237|gene10243|gene10283|gene10302|gene10335|gene10394|gene10401|gene10455|gene1046|gene10527|gene10531|gene10612|gene10685|gene1076|gene1080|gene10825|gene10827|gene10859|gene10946|gene1095|gene10996|gene11032|gene11119|gene1113|gene11142|gene11192|gene11214|gene11439|gene1145|gene11477|gene11502|gene11524|gene11562|gene11603|gene11663|gene1170|gene11747|g…	http://amigo.geneontology.org/cgi-bin/amigo/term_details?term=GO:0010647	no
GO:0098662	inorganic cation transmembrane transport	0.02441	1.61243	1	3	gene6378|gene6509|gene9075	148	gene1006|gene10110|gene10130|gene10255|gene10345|gene10363|gene10767|gene11260|gene11557|gene1171|gene11727|gene119|gene12023|gene12054|gene12147|gene12204|gene1254|gene12661|gene12725|gene13004|gene13032|gene1307|gene13221|gene13332|gene13416|gene13417|gene13492|gene13564|gene13651|gene13768|gene13965|gene13968|gene14023|gene14108|gene14109|gene14264|gene14737|gene14906|gene14959|gene15172|gene1…	http://amigo.geneontology.org/cgi-bin/amigo/term_details?term=GO:0098662	no
GO:0014848	urinary tract smooth muscle contraction	0.02516	1.59929	1	1	gene6509	6	gene10852|gene1383|gene20156|gene4597|gene6509|gene7018	http://amigo.geneontology.org/cgi-bin/amigo/term_details?term=GO:0014848	no
GO:0033032	regulation of myeloid cell apoptotic process	0.02516	1.59929	1	1	gene15327	6	gene11240|gene13927|gene15327|gene18940|gene2496|gene285	http://amigo.geneontology.org/cgi-bin/amigo/term_details?term=GO:0033032	no
GO:0050932	regulation of pigment cell differentiation	0.02516	1.59929	1	1	gene15327	6	gene10109|gene15327|gene1885|gene3048|gene6176|gene7234	http://amigo.geneontology.org/cgi-bin/amigo/term_details?term=GO:0050932	no
GO:0086012	membrane depolarization during cardiac muscle cell action potential	0.02516	1.59929	1	1	gene6378	6	gene16610|gene3219|gene6378|gene678|gene9297|gene9822	http://amigo.geneontology.org/cgi-bin/amigo/term_details?term=GO:0086012	no
GO:0048739	cardiac muscle fiber development	0.02516	1.59929	1	1	gene4589	6	gene10464|gene1478|gene21567|gene4589|gene4825|gene9183	http://amigo.geneontology.org/cgi-bin/amigo/term_details?term=GO:0048739	no
GO:0007016	cytoskeletal anchoring at plasma membrane	0.02516	1.59929	1	1	gene6378	6	gene10487|gene16559|gene18320|gene21004|gene21192|gene6378	http://amigo.geneontology.org/cgi-bin/amigo/term_details?term=GO:0007016	no
GO:0045940	positive regulation of steroid metabolic process	0.02516	1.59929	1	1	gene16244	6	gene13271|gene16244|gene16907|gene18160|gene2312|gene5343	http://amigo.geneontology.org/cgi-bin/amigo/term_details?term=GO:0045940	no
GO:0006884	cell volume homeostasis	0.02516	1.59929	1	1	gene6509	6	gene14349|gene15850|gene3575|gene6509|gene6828|gene6931	http://amigo.geneontology.org/cgi-bin/amigo/term_details?term=GO:0006884	no
GO:0045821	positive regulation of glycolytic process	0.02516	1.59929	1	1	gene16244	6	gene11399|gene12980|gene16244|gene19049|gene20156|gene8282	http://amigo.geneontology.org/cgi-bin/amigo/term_details?term=GO:0045821	no
GO:0007525	somatic muscle development	0.02516	1.59929	1	1	gene9998	6	gene12067|gene1250|gene20758|gene21515|gene2195|gene9998	http://amigo.geneontology.org/cgi-bin/amigo/term_details?term=GO:0007525	no
GO:0050808	synapse organization	0.02653	1.57626	1	2	gene5994|gene6378	60	gene10284|gene10363|gene10698|gene10981|gene11663|gene11770|gene12467|gene1254|gene126|gene12616|gene12775|gene1286|gene13188|gene13594|gene14109|gene1435|gene14351|gene14602|gene14776|gene1496|gene15901|gene16298|gene17341|gene17556|gene17901|gene18751|gene18754|gene18854|gene18906|gene19024|gene19127|gene19737|gene19886|gene20678|gene21053|gene21192|gene21211|gene2278|gene2960|gene3078|gene3227…	http://amigo.geneontology.org/cgi-bin/amigo/term_details?term=GO:0050808	no
GO:0015672	monovalent inorganic cation transport	0.0266	1.57512	1	3	gene12554|gene6378|gene6509	153	gene1006|gene10067|gene10130|gene10255|gene10345|gene10363|gene10453|gene10767|gene10773|gene1124|gene11557|gene1171|gene11740|gene12023|gene12054|gene12147|gene12204|gene12554|gene12661|gene13004|gene13032|gene1307|gene13221|gene13315|gene13382|gene13416|gene13417|gene13564|gene13651|gene13768|gene13827|gene13907|gene13910|gene13912|gene13914|gene13925|gene13965|gene14023|gene14108|gene14109|gen…	http://amigo.geneontology.org/cgi-bin/amigo/term_details?term=GO:0015672	no
GO:0003008	system process	0.02707	1.56751	1	6	gene12911|gene13402|gene4589|gene4620|gene6378|gene6509	551	gene0|gene1007|gene10086|gene10204|gene10252|gene10255|gene10284|gene10311|gene10333|gene10345|gene10351|gene10363|gene10364|gene10394|gene10410|gene10429|gene10464|gene10489|gene10549|gene10550|gene1068|gene10685|gene10740|gene10773|gene10852|gene1090|gene10900|gene1095|gene10983|gene11080|gene11082|gene11117|gene11119|gene11180|gene11200|gene11240|gene11257|gene11260|gene11283|gene11338|gene113…	http://amigo.geneontology.org/cgi-bin/amigo/term_details?term=GO:0003008	no
GO:0009611	response to wounding	0.02825	1.54898	1	4	gene13401|gene4589|gene4620|gene6509	275	gene10029|gene1006|gene10109|gene10342|gene10421|gene10487|gene10502|gene10565|gene10685|gene10929|gene11135|gene11237|gene1134|gene11366|gene11370|gene11398|gene1142|gene11477|gene11513|gene11524|gene11562|gene11603|gene11694|gene1170|gene11822|gene11838|gene11946|gene12014|gene12043|gene1208|gene12091|gene12141|gene12196|gene12242|gene12271|gene12377|gene12390|gene12391|gene12392|gene12414|gene…	http://amigo.geneontology.org/cgi-bin/amigo/term_details?term=GO:0009611	no
GO:0030001	metal ion transport	0.02924	1.53402	1	4	gene12554|gene6378|gene6509|gene9075	278	gene1006|gene10110|gene10130|gene10255|gene10345|gene10363|gene10418|gene10453|gene10502|gene10685|gene10767|gene10773|gene1087|gene1095|gene1124|gene11260|gene11496|gene11557|gene1171|gene11727|gene11740|gene11755|gene11845|gene119|gene12023|gene12054|gene12141|gene12204|gene12308|gene1254|gene12554|gene12574|gene12724|gene12725|gene12809|gene12833|gene13004|gene13032|gene1307|gene13166|gene1322…	http://amigo.geneontology.org/cgi-bin/amigo/term_details?term=GO:0030001	no
GO:0050909	sensory perception of taste	0.0293	1.53313	1	1	gene12911	7	gene10410|gene12911|gene14586|gene15491|gene5891|gene7018|gene7161	http://amigo.geneontology.org/cgi-bin/amigo/term_details?term=GO:0050909	no
GO:0090314	positive regulation of protein targeting to membrane	0.0293	1.53313	1	1	gene6378	7	gene13424|gene15748|gene17253|gene2369|gene5021|gene6378|gene7744	http://amigo.geneontology.org/cgi-bin/amigo/term_details?term=GO:0090314	no
GO:0070979	protein K11-linked ubiquitination	0.0293	1.53313	1	1	gene12904	7	gene11699|gene12904|gene16950|gene18219|gene5508|gene638|gene8372	http://amigo.geneontology.org/cgi-bin/amigo/term_details?term=GO:0070979	no
GO:0033275	actin-myosin filament sliding	0.0293	1.53313	1	1	gene4589	7	gene1250|gene16514|gene16895|gene18916|gene19850|gene21515|gene4589	http://amigo.geneontology.org/cgi-bin/amigo/term_details?term=GO:0033275	no
GO:0031000	response to caffeine	0.0293	1.53313	1	1	gene16244	7	gene13968|gene15681|gene16244|gene18195|gene4178|gene971|gene9822	http://amigo.geneontology.org/cgi-bin/amigo/term_details?term=GO:0031000	no
GO:0007080	mitotic metaphase plate congression	0.0293	1.53313	1	1	gene12904	7	gene11467|gene12471|gene12904|gene15241|gene16670|gene19326|gene672	http://amigo.geneontology.org/cgi-bin/amigo/term_details?term=GO:0007080	no
GO:0006677	glycosylceramide metabolic process	0.0293	1.53313	1	1	gene16244	7	gene1488|gene15471|gene16244|gene16604|gene20892|gene8507|gene8524	http://amigo.geneontology.org/cgi-bin/amigo/term_details?term=GO:0006677	no
GO:0010765	positive regulation of sodium ion transport	0.0293	1.53313	1	1	gene6378	7	gene10773|gene13768|gene16813|gene19503|gene5888|gene6378|gene679	http://amigo.geneontology.org/cgi-bin/amigo/term_details?term=GO:0010765	no
GO:0007076	mitotic chromosome condensation	0.0293	1.53313	1	1	gene4589	7	gene10976|gene17684|gene19247|gene20021|gene21567|gene4589|gene9119	http://amigo.geneontology.org/cgi-bin/amigo/term_details?term=GO:0007076	no
GO:1900087	positive regulation of G1/S transition of mitotic cell cycle	0.0293	1.53313	1	1	gene12556	7	gene11521|gene12556|gene16898|gene21394|gene5085|gene6232|gene7555	http://amigo.geneontology.org/cgi-bin/amigo/term_details?term=GO:1900087	no
GO:0010649	regulation of cell communication by electrical coupling	0.0293	1.53313	1	1	gene6378	7	gene11260|gene16856|gene19915|gene3803|gene6378|gene8957|gene9296	http://amigo.geneontology.org/cgi-bin/amigo/term_details?term=GO:0010649	no
GO:0002833	positive regulation of response to biotic stimulus	0.0293	1.53313	1	1	gene1080	7	gene1080|gene13927|gene17679|gene2506|gene3122|gene595|gene6865	http://amigo.geneontology.org/cgi-bin/amigo/term_details?term=GO:0002833	no
GO:0044091	membrane biogenesis	0.0293	1.53313	1	1	gene6378	7	gene20557|gene21211|gene3268|gene4905|gene4920|gene6378|gene8182	http://amigo.geneontology.org/cgi-bin/amigo/term_details?term=GO:0044091	no
GO:0097009	energy homeostasis	0.0293	1.53313	1	1	gene16244	7	gene11399|gene11895|gene16244|gene19177|gene4142|gene5714|gene6623	http://amigo.geneontology.org/cgi-bin/amigo/term_details?term=GO:0097009	no
GO:0030049	muscle filament sliding	0.0293	1.53313	1	1	gene4589	7	gene1250|gene16514|gene16895|gene18916|gene19850|gene21515|gene4589	http://amigo.geneontology.org/cgi-bin/amigo/term_details?term=GO:0030049	no
GO:0033028	myeloid cell apoptotic process	0.0293	1.53313	1	1	gene15327	7	gene11240|gene13927|gene15327|gene16907|gene18940|gene2496|gene285	http://amigo.geneontology.org/cgi-bin/amigo/term_details?term=GO:0033028	no
GO:0006643	membrane lipid metabolic process	0.0299	1.52433	1	2	gene10376|gene16244	64	gene1011|gene10376|gene10406|gene10801|gene1090|gene11085|gene11192|gene11998|gene12050|gene12316|gene12424|gene1269|gene12788|gene13215|gene13504|gene13737|gene13978|gene14207|gene1456|gene1486|gene14868|gene1487|gene1488|gene15100|gene15471|gene15540|gene15915|gene15988|gene15989|gene16244|gene1637|gene16604|gene1696|gene1717|gene17430|gene18394|gene19136|gene19662|gene19680|gene2001|gene20048|…	http://amigo.geneontology.org/cgi-bin/amigo/term_details?term=GO:0006643	no
GO:0006814	sodium ion transport	0.03254	1.48758	1	2	gene12554|gene6378	67	gene1006|gene10130|gene10255|gene10453|gene10767|gene10773|gene1124|gene11557|gene1171|gene12054|gene12204|gene12554|gene1307|gene13221|gene13651|gene13768|gene13827|gene14109|gene15197|gene15209|gene15391|gene15491|gene15934|gene15945|gene15999|gene16|gene16610|gene16632|gene16813|gene17010|gene17092|gene17703|gene18216|gene18481|gene19503|gene19885|gene20337|gene20468|gene20573|gene2058|gene247…	http://amigo.geneontology.org/cgi-bin/amigo/term_details?term=GO:0006814	no
GO:0098655	cation transmembrane transport	0.03277	1.48452	1	3	gene6378|gene6509|gene9075	166	gene1006|gene10110|gene10130|gene10255|gene10345|gene10363|gene10767|gene11260|gene1134|gene11399|gene11557|gene1171|gene11727|gene119|gene12023|gene12054|gene12147|gene12204|gene1254|gene12661|gene12725|gene13004|gene13032|gene1307|gene13183|gene13221|gene13332|gene13416|gene13417|gene13492|gene13564|gene13651|gene13768|gene13965|gene13968|gene14023|gene14108|gene14109|gene14264|gene14737|gene14…	http://amigo.geneontology.org/cgi-bin/amigo/term_details?term=GO:0098655	no
GO:0033522	histone H2A ubiquitination	0.03341	1.47612	1	1	gene12556	8	gene12556|gene15958|gene1799|gene18114|gene18285|gene20615|gene6121|gene6553	http://amigo.geneontology.org/cgi-bin/amigo/term_details?term=GO:0033522	no
GO:0090313	regulation of protein targeting to membrane	0.03341	1.47612	1	1	gene6378	8	gene13424|gene15278|gene15748|gene17253|gene2369|gene5021|gene6378|gene7744	http://amigo.geneontology.org/cgi-bin/amigo/term_details?term=GO:0090313	no
GO:0098900	regulation of action potential	0.03341	1.47612	1	1	gene6378	8	gene12683|gene14741|gene15197|gene15232|gene18754|gene3219|gene6378|gene9296	http://amigo.geneontology.org/cgi-bin/amigo/term_details?term=GO:0098900	no
GO:0048070	regulation of developmental pigmentation	0.03341	1.47612	1	1	gene15327	8	gene10109|gene15327|gene18238|gene1885|gene3048|gene3814|gene6176|gene7234	http://amigo.geneontology.org/cgi-bin/amigo/term_details?term=GO:0048070	no
GO:0090181	regulation of cholesterol metabolic process	0.03341	1.47612	1	1	gene16244	8	gene10801|gene12249|gene16244|gene16547|gene18160|gene2765|gene2902|gene4002	http://amigo.geneontology.org/cgi-bin/amigo/term_details?term=GO:0090181	no
GO:1901897	regulation of relaxation of cardiac muscle	0.03341	1.47612	1	1	gene4589	8	gene11260|gene15771|gene19915|gene21567|gene4589|gene6480|gene8957|gene9296	http://amigo.geneontology.org/cgi-bin/amigo/term_details?term=GO:1901897	no
GO:0009409	response to cold	0.03341	1.47612	1	1	gene16244	8	gene13332|gene15108|gene16244|gene21078|gene4513|gene7840|gene8491|gene8910	http://amigo.geneontology.org/cgi-bin/amigo/term_details?term=GO:0009409	no
GO:0042149	cellular response to glucose starvation	0.03341	1.47612	1	1	gene16244	8	gene11399|gene16244|gene17440|gene18789|gene19255|gene20496|gene5457|gene6723	http://amigo.geneontology.org/cgi-bin/amigo/term_details?term=GO:0042149	no
GO:1901077	regulation of relaxation of muscle	0.03341	1.47612	1	1	gene4589	8	gene11260|gene15771|gene19915|gene21567|gene4589|gene6480|gene8957|gene9296	http://amigo.geneontology.org/cgi-bin/amigo/term_details?term=GO:1901077	no
GO:1903047	mitotic cell cycle process	0.03565	1.44794	1	4	gene12556|gene12904|gene4589|gene6378	296	gene10121|gene10238|gene10319|gene10335|gene1065|gene10662|gene10699|gene10761|gene10820|gene10916|gene10925|gene10976|gene11086|gene1113|gene11215|gene11236|gene11300|gene11315|gene11321|gene11332|gene11358|gene11467|gene11521|gene11548|gene11595|gene11633|gene11663|gene11720|gene11739|gene11747|gene11755|gene11768|gene11786|gene11806|gene11845|gene11995|gene12072|gene12137|gene1224|gene12277|ge…	http://amigo.geneontology.org/cgi-bin/amigo/term_details?term=GO:1903047	no
GO:0043406	positive regulation of MAP kinase activity	0.03712	1.43039	1	2	gene15327|gene16244	72	gene0|gene10302|gene11603|gene12038|gene12567|gene12620|gene12724|gene12764|gene12873|gene13070|gene13386|gene13409|gene13818|gene13927|gene14172|gene1435|gene14351|gene14827|gene15327|gene15743|gene16065|gene16106|gene16244|gene16677|gene16841|gene17183|gene17382|gene18621|gene18716|gene19049|gene19089|gene19191|gene19257|gene19886|gene19920|gene20156|gene20170|gene20339|gene20386|gene20951|gene…	http://amigo.geneontology.org/cgi-bin/amigo/term_details?term=GO:0043406	no
GO:1902932	positive regulation of alcohol biosynthetic process	0.03751	1.42585	1	1	gene16244	9	gene10685|gene16244|gene16643|gene16907|gene18446|gene18450|gene18452|gene3263|gene5343	http://amigo.geneontology.org/cgi-bin/amigo/term_details?term=GO:1902932	no
GO:0046579	positive regulation of Ras protein signal transduction	0.03751	1.42585	1	1	gene15327	9	gene12980|gene13409|gene15327|gene16143|gene18634|gene2905|gene5326|gene7758|gene9296	http://amigo.geneontology.org/cgi-bin/amigo/term_details?term=GO:0046579	no
GO:1902808	positive regulation of cell cycle G1/S phase transition	0.03751	1.42585	1	1	gene12556	9	gene11521|gene12556|gene16898|gene19485|gene21394|gene5085|gene6232|gene6805|gene7555	http://amigo.geneontology.org/cgi-bin/amigo/term_details?term=GO:1902808	no
GO:0010390	histone monoubiquitination	0.03751	1.42585	1	1	gene12556	9	gene12556|gene15958|gene16368|gene18114|gene18285|gene19174|gene20526|gene20615|gene4048	http://amigo.geneontology.org/cgi-bin/amigo/term_details?term=GO:0010390	no
GO:0070661	leukocyte proliferation	0.03999	1.39805	1	2	gene1080|gene15327	75	gene10243|gene10335|gene10410|gene1046|gene1080|gene10825|gene10827|gene11240|gene1224|gene12270|gene12980|gene13386|gene13771|gene13927|gene14078|gene14364|gene15238|gene15327|gene15681|gene15882|gene16085|gene16179|gene1632|gene16907|gene17045|gene17157|gene17382|gene17679|gene18096|gene18277|gene18754|gene19024|gene19131|gene19229|gene19257|gene19329|gene19352|gene19929|gene19995|gene20882|gen…	http://amigo.geneontology.org/cgi-bin/amigo/term_details?term=GO:0070661	no
GO:0022402	cell cycle process	0.04001	1.39783	1	5	gene12556|gene12904|gene16244|gene4589|gene6378	450	gene0|gene10029|gene1006|gene10121|gene10238|gene1028|gene10302|gene10319|gene10335|gene10410|gene10609|gene1065|gene10662|gene1068|gene10685|gene10699|gene10761|gene10820|gene10875|gene10916|gene10925|gene10976|gene11039|gene11086|gene1113|gene11215|gene11236|gene11269|gene11300|gene11315|gene11321|gene11332|gene11358|gene11399|gene11440|gene11467|gene11521|gene11548|gene11595|gene11633|gene1166…	http://amigo.geneontology.org/cgi-bin/amigo/term_details?term=GO:0022402	no
GO:0050878	regulation of body fluid levels	0.04019	1.39588	1	3	gene13401|gene4589|gene6509	180	gene1006|gene10109|gene10110|gene10252|gene10342|gene10467|gene10487|gene10502|gene10565|gene10983|gene11232|gene11237|gene1134|gene1142|gene11524|gene11694|gene11946|gene12014|gene12043|gene12196|gene12232|gene12242|gene12271|gene12377|gene12390|gene12391|gene12392|gene12414|gene12471|gene12514|gene126|gene12685|gene12710|gene12833|gene13360|gene13401|gene13409|gene13660|gene13950|gene13972|gene…	http://amigo.geneontology.org/cgi-bin/amigo/term_details?term=GO:0050878	no
GO:0045214	sarcomere organization	0.04159	1.38101	1	1	gene4589	10	gene12141|gene14427|gene16338|gene16492|gene18916|gene2394|gene283|gene3219|gene4589|gene7757	http://amigo.geneontology.org/cgi-bin/amigo/term_details?term=GO:0045214	no
GO:2000107	negative regulation of leukocyte apoptotic process	0.04159	1.38101	1	1	gene15327	10	gene11232|gene12377|gene13386|gene13927|gene15327|gene19257|gene19329|gene227|gene2496|gene4501	http://amigo.geneontology.org/cgi-bin/amigo/term_details?term=GO:2000107	no
GO:0031664	regulation of lipopolysaccharide-mediated signaling pathway	0.04159	1.38101	1	1	gene1080	10	gene1080|gene13927|gene17157|gene17329|gene2506|gene3122|gene595|gene6865|gene8411|gene8900	http://amigo.geneontology.org/cgi-bin/amigo/term_details?term=GO:0031664	no
GO:0072348	sulfur compound transport	0.04159	1.38101	1	1	gene16241	10	gene10565|gene10767|gene13875|gene1425|gene16017|gene16241|gene16625|gene2423|gene461|gene6558	http://amigo.geneontology.org/cgi-bin/amigo/term_details?term=GO:0072348	no
GO:0072661	protein targeting to plasma membrane	0.04159	1.38101	1	1	gene6378	10	gene12377|gene12414|gene13315|gene15278|gene17499|gene19399|gene3879|gene6378|gene7037|gene9297	http://amigo.geneontology.org/cgi-bin/amigo/term_details?term=GO:0072661	no
GO:0000060	protein import into nucleus, translocation	0.04159	1.38101	1	1	gene2808	10	gene1224|gene12377|gene12980|gene16143|gene16907|gene1799|gene2808|gene285|gene3933|gene5768	http://amigo.geneontology.org/cgi-bin/amigo/term_details?term=GO:0000060	no
GO:1900077	negative regulation of cellular response to insulin stimulus	0.04159	1.38101	1	1	gene16244	10	gene15278|gene16244|gene17309|gene2068|gene2282|gene2817|gene3378|gene4335|gene4501|gene5278	http://amigo.geneontology.org/cgi-bin/amigo/term_details?term=GO:1900077	no
GO:0006110	regulation of glycolytic process	0.04159	1.38101	1	1	gene16244	10	gene11399|gene1208|gene12980|gene14089|gene16244|gene19049|gene20156|gene6623|gene7354|gene8282	http://amigo.geneontology.org/cgi-bin/amigo/term_details?term=GO:0006110	no
GO:0034605	cellular response to heat	0.04159	1.38101	1	1	gene4620	10	gene11951|gene15850|gene18055|gene19440|gene19634|gene3118|gene3284|gene4620|gene4966|gene9840	http://amigo.geneontology.org/cgi-bin/amigo/term_details?term=GO:0034605	no
GO:0043001	Golgi to plasma membrane protein transport	0.04159	1.38101	1	1	gene6378	10	gene11283|gene14062|gene16094|gene16643|gene18078|gene19394|gene21461|gene4108|gene4960|gene6378	http://amigo.geneontology.org/cgi-bin/amigo/term_details?term=GO:0043001	no
GO:0002576	platelet degranulation	0.04159	1.38101	1	1	gene4589	10	gene12196|gene17430|gene17953|gene1901|gene20932|gene3284|gene3558|gene4589|gene5570|gene5645	http://amigo.geneontology.org/cgi-bin/amigo/term_details?term=GO:0002576	no
GO:0009952	anterior/posterior pattern specification	0.04194	1.37737	1	2	gene4589|gene9998	77	gene10237|gene10410|gene10467|gene11082|gene11312|gene11358|gene11439|gene11786|gene11896|gene12067|gene1218|gene12316|gene12490|gene12522|gene13154|gene13633|gene14078|gene14122|gene14456|gene1448|gene14705|gene14719|gene14729|gene15529|gene15622|gene16105|gene16179|gene16266|gene16406|gene16407|gene16409|gene16410|gene16490|gene16792|gene17284|gene17593|gene17863|gene17908|gene17915|gene19229|g…	http://amigo.geneontology.org/cgi-bin/amigo/term_details?term=GO:0009952	no
GO:0006810	transport	0.04247	1.37192	1	11	gene12554|gene12911|gene13401|gene16241|gene16244|gene2808|gene4589|gene5994|gene6378|gene6509|gene9075	1499	gene0|gene10029|gene10033|gene10044|gene1006|gene10067|gene10074|gene10075|gene10086|gene10105|gene10109|gene10110|gene1012|gene10130|gene10162|gene10166|gene10169|gene10181|gene10211|gene10215|gene10230|gene10255|gene10272|gene10319|gene10345|gene10351|gene10357|gene10363|gene10364|gene1037|gene10388|gene10417|gene10418|gene10425|gene10453|gene10467|gene10487|gene10491|gene10502|gene1051|gene105…	http://amigo.geneontology.org/cgi-bin/amigo/term_details?term=GO:0006810	no
GO:0010038	response to metal ion	0.04293	1.36724	1	2	gene4589|gene6509	78	gene10110|gene10360|gene1087|gene1095|gene11240|gene11524|gene12141|gene12245|gene12432|gene12632|gene12677|gene1271|gene13161|gene13547|gene13564|gene13768|gene13968|gene1435|gene14959|gene15699|gene15810|gene16065|gene16610|gene16898|gene17092|gene17360|gene17794|gene18168|gene18247|gene18397|gene18440|gene18804|gene18873|gene19108|gene19136|gene19268|gene19386|gene19463|gene19592|gene20027|gen…	http://amigo.geneontology.org/cgi-bin/amigo/term_details?term=GO:0010038	no
GO:0007009	plasma membrane organization	0.04293	1.36724	1	2	gene4620|gene6378	78	gene1012|gene10215|gene1053|gene10685|gene10859|gene11283|gene1134|gene11372|gene1177|gene12157|gene12232|gene12377|gene12414|gene13185|gene13315|gene13424|gene14062|gene14093|gene14264|gene14729|gene15278|gene1548|gene15541|gene15764|gene16094|gene16643|gene16746|gene16813|gene17270|gene17271|gene17397|gene17499|gene17623|gene18062|gene18078|gene18160|gene18431|gene18860|gene18940|gene19394|gene…	http://amigo.geneontology.org/cgi-bin/amigo/term_details?term=GO:0007009	no
GO:0007059	chromosome segregation	0.04494	1.34737	1	2	gene12904|gene4589	80	gene1065|gene10699|gene10875|gene10976|gene11467|gene11703|gene1199|gene12471|gene12565|gene12904|gene12939|gene13762|gene13876|gene13974|gene14218|gene14296|gene14304|gene14556|gene14700|gene14753|gene14823|gene14843|gene15241|gene15438|gene15525|gene15658|gene15676|gene15677|gene15678|gene16493|gene16670|gene16724|gene17428|gene17684|gene18551|gene18593|gene18762|gene19103|gene19234|gene19247|g…	http://amigo.geneontology.org/cgi-bin/amigo/term_details?term=GO:0007059	no
GO:0043900	regulation of multi-organism process	0.04494	1.34737	1	2	gene1080|gene475	80	gene10243|gene10342|gene10410|gene10736|gene1080|gene11033|gene11284|gene11358|gene11786|gene11845|gene12226|gene12705|gene13142|gene13382|gene13708|gene13895|gene13927|gene14138|gene14348|gene14478|gene14955|gene15238|gene15278|gene16049|gene16216|gene16907|gene1714|gene17157|gene1723|gene17329|gene17382|gene17537|gene17630|gene17701|gene17784|gene17789|gene18096|gene1818|gene18211|gene18216|gen…	http://amigo.geneontology.org/cgi-bin/amigo/term_details?term=GO:0043900	no
GO:0034110	regulation of homotypic cell-cell adhesion	0.04566	1.34046	1	1	gene6378	11	gene16632|gene16821|gene2761|gene3284|gene4501|gene6378|gene6750|gene6865|gene8020|gene8041|gene8974	http://amigo.geneontology.org/cgi-bin/amigo/term_details?term=GO:0034110	no
GO:2000649	regulation of sodium ion transmembrane transporter activity	0.04566	1.34046	1	1	gene6378	11	gene1006|gene13768|gene15197|gene16813|gene19503|gene19885|gene3219|gene6378|gene6659|gene678|gene679	http://amigo.geneontology.org/cgi-bin/amigo/term_details?term=GO:2000649	no
GO:0030947	regulation of vascular endothelial growth factor receptor signaling pathway	0.04566	1.34046	1	1	gene4620	11	gene13070|gene15224|gene15303|gene16489|gene17953|gene19886|gene21131|gene3078|gene4620|gene4825|gene4966	http://amigo.geneontology.org/cgi-bin/amigo/term_details?term=GO:0030947	no
GO:0046513	ceramide biosynthetic process	0.04566	1.34046	1	1	gene16244	11	gene11998|gene12050|gene15100|gene15471|gene16244|gene16604|gene17430|gene19680|gene2305|gene6493|gene9635	http://amigo.geneontology.org/cgi-bin/amigo/term_details?term=GO:0046513	no
GO:0055119	relaxation of cardiac muscle	0.04566	1.34046	1	1	gene4589	11	gene11260|gene1535|gene15771|gene19915|gene21567|gene4527|gene4589|gene6480|gene8957|gene9296|gene9822	http://amigo.geneontology.org/cgi-bin/amigo/term_details?term=GO:0055119	no
GO:0022409	positive regulation of cell-cell adhesion	0.04566	1.34046	1	1	gene6378	11	gene10410|gene11398|gene11524|gene14078|gene1601|gene16023|gene17173|gene20806|gene557|gene6378|gene7692	http://amigo.geneontology.org/cgi-bin/amigo/term_details?term=GO:0022409	no
GO:0050994	regulation of lipid catabolic process	0.04566	1.34046	1	1	gene16244	11	gene1006|gene1208|gene14025|gene1438|gene16244|gene21621|gene227|gene4173|gene5325|gene6006|gene8696	http://amigo.geneontology.org/cgi-bin/amigo/term_details?term=GO:0050994	no
GO:0035162	embryonic hemopoiesis	0.04566	1.34046	1	1	gene15327	11	gene10228|gene13196|gene13955|gene15327|gene15622|gene16792|gene3814|gene4625|gene4825|gene5768|gene8276	http://amigo.geneontology.org/cgi-bin/amigo/term_details?term=GO:0035162	no
GO:0030858	positive regulation of epithelial cell differentiation	0.04566	1.34046	1	1	gene15327	11	gene12257|gene12263|gene13551|gene13647|gene15327|gene19302|gene3048|gene3395|gene5000|gene5768|gene6176	http://amigo.geneontology.org/cgi-bin/amigo/term_details?term=GO:0030858	no
GO:0051055	negative regulation of lipid biosynthetic process	0.04566	1.34046	1	1	gene16244	11	gene10685|gene12174|gene12249|gene16244|gene16365|gene18971|gene21036|gene285|gene2902|gene5343|gene8910	http://amigo.geneontology.org/cgi-bin/amigo/term_details?term=GO:0051055	no
GO:0051310	metaphase plate congression	0.04566	1.34046	1	1	gene12904	11	gene10699|gene11467|gene12471|gene12904|gene15241|gene16670|gene19326|gene19944|gene5553|gene5792|gene672	http://amigo.geneontology.org/cgi-bin/amigo/term_details?term=GO:0051310	no
GO:0042176	regulation of protein catabolic process	0.04906	1.30927	1	2	gene12556|gene9998	84	gene11477|gene11806|gene11822|gene11845|gene11896|gene12067|gene12234|gene12556|gene12677|gene13372|gene13393|gene13547|gene13554|gene13580|gene13768|gene13974|gene14122|gene1435|gene14525|gene14602|gene14850|gene14892|gene15072|gene15197|gene15398|gene16621|gene16632|gene16898|gene16907|gene17008|gene17024|gene17144|gene17173|gene17341|gene17618|gene1794|gene18532|gene19160|gene193|gene19312|gen…	http://amigo.geneontology.org/cgi-bin/amigo/term_details?term=GO:0042176	no
GO:0097305	response to alcohol	0.04906	1.30927	1	2	gene13401|gene16244	84	gene1006|gene10360|gene10545|gene10685|gene11429|gene11477|gene11965|gene1218|gene1224|gene12245|gene12254|gene12432|gene12775|gene12929|gene12943|gene13401|gene13518|gene13860|gene1400|gene1402|gene1403|gene14131|gene14324|gene14761|gene15243|gene15487|gene15699|gene15855|gene1601|gene16244|gene16961|gene17248|gene17354|gene17618|gene18026|gene18195|gene18557|gene18754|gene18940|gene19385|gene19…	http://amigo.geneontology.org/cgi-bin/amigo/term_details?term=GO:0097305	no
GO:1901990	regulation of mitotic cell cycle phase transition	0.04906	1.30927	1	2	gene12556|gene12904	84	gene10662|gene10699|gene1113|gene11215|gene11236|gene11300|gene11521|gene11739|gene11806|gene11845|gene1224|gene12389|gene12556|gene12687|gene1284|gene12904|gene13143|gene13175|gene14108|gene1496|gene15072|gene15372|gene15525|gene15622|gene16077|gene16179|gene16670|gene16725|gene16847|gene16898|gene17841|gene17911|gene18165|gene18651|gene19103|gene19174|gene19444|gene19485|gene19534|gene19665|gen…	http://amigo.geneontology.org/cgi-bin/amigo/term_details?term=GO:1901990	no
GO:0014823	response to activity	0.04971	1.30356	1	1	gene16244	12	gene10740|gene12141|gene16244|gene17273|gene18446|gene18450|gene18452|gene18940|gene20806|gene4101|gene6634|gene7432	http://amigo.geneontology.org/cgi-bin/amigo/term_details?term=GO:0014823	no
GO:0043470	regulation of carbohydrate catabolic process	0.04971	1.30356	1	1	gene16244	12	gene10195|gene11399|gene1208|gene12980|gene14089|gene16244|gene19049|gene20156|gene20996|gene6623|gene7354|gene8282	http://amigo.geneontology.org/cgi-bin/amigo/term_details?term=GO:0043470	no
GO:0043471	regulation of cellular carbohydrate catabolic process	0.04971	1.30356	1	1	gene16244	12	gene10195|gene11399|gene1208|gene12980|gene14089|gene16244|gene19049|gene20156|gene20996|gene6623|gene7354|gene8282	http://amigo.geneontology.org/cgi-bin/amigo/term_details?term=GO:0043471	no
GO:0003401	axis elongation	0.04971	1.30356	1	1	gene9998	12	gene11439|gene11663|gene12067|gene1218|gene12775|gene14078|gene17043|gene18432|gene3861|gene4662|gene5768|gene9998	http://amigo.geneontology.org/cgi-bin/amigo/term_details?term=GO:0003401	no
GO:0010644	cell communication by electrical coupling	0.04971	1.30356	1	1	gene6378	12	gene10773|gene11260|gene1383|gene13968|gene16856|gene19915|gene3803|gene4016|gene6378|gene8957|gene9296|gene9822	http://amigo.geneontology.org/cgi-bin/amigo/term_details?term=GO:0010644	no
GO:0045838	positive regulation of membrane potential	0.04971	1.30356	1	1	gene6378	12	gene1787|gene18906|gene20951|gene21192|gene21211|gene2282|gene3000|gene3268|gene6378|gene6828|gene8182|gene907	http://amigo.geneontology.org/cgi-bin/amigo/term_details?term=GO:0045838	no
GO:0055081	anion homeostasis	0.04971	1.30356	1	1	gene16244	12	gene11399|gene12245|gene14162|gene14223|gene14761|gene16244|gene17092|gene17665|gene285|gene6623|gene7689|gene8029	http://amigo.geneontology.org/cgi-bin/amigo/term_details?term=GO:0055081	no
GO:0048016	inositol phosphate-mediated signaling	0.04971	1.30356	1	1	gene13401	12	gene10502|gene12980|gene13032|gene13401|gene1508|gene16073|gene16441|gene17360|gene20262|gene3217|gene4077|gene4612	http://amigo.geneontology.org/cgi-bin/amigo/term_details?term=GO:0048016	no

## Sheet: Sheet1
GO names	- log10(p)
cellular response to ethanol	3.58503
melanocyte differentiation	3.02687
muscle contraction	2.92445
neuroepithelial cell differentiation	2.81248
pigment cell differentiation	2.75203
response to abiotic stimulus	2.67985
muscle system process	2.64782
coagulation	2.61083
sphingolipid biosynthetic process	2.59176
potassium ion transport	2.5544
developmental pigmentation	2.54363
detection of muscle stretch	2.53313
Wnt signaling pathway	2.53165
skeletal muscle thin filament assembly	2.46092
response to hypoxia	2.4318
response to decreased oxygen levels	2.37366
negative regulation of mast cell apoptotic process	2.37263
mast cell apoptotic process	2.37263
regulation of mast cell apoptotic process	2.37263
mast cell homeostasis	2.37263
membrane lipid biosynthetic process	2.20971
positive regulation of catabolic process	2.19314
somitogenesis	2.1798
cellular response to alcohol	2.1512
columnar/cuboidal epithelial cell differentiation	2.1512
mitotic sister chromatid segregation	2.1512
wound healing	2.0846
regulation of membrane depolarization during cardiac muscle cell action potential	2.07263
negative regulation of myeloid cell apoptotic process	2.07263
regulation of viral entry into host cell	2.07263
directional locomotion	2.07263
glucosylceramide metabolic process	2.07263
regulation of sphingolipid biosynthetic process	2.07263
smooth muscle contraction involved in micturition	2.07263
regulation of ceramide biosynthetic process	2.07263
response to camptothecin	2.07263
negative regulation of cell volume	2.07263
B cell proliferation involved in immune response	2.07263
positive regulation of cholesterol metabolic process	2.07263
regulation of mast cell proliferation	2.07263
mast cell proliferation	2.07263
positive regulation of mast cell proliferation	2.07263
regulation of cell motility involved in somitogenic axis elongation	2.07263
cell motility involved in somitogenic axis elongation	2.07263
ectopic germ cell programmed cell death	2.07263
negative regulation of glucose import in response to insulin stimulus	2.07263
cellular potassium ion homeostasis	2.07263
regulation of somitogenesis	2.07263
heparan sulfate proteoglycan biosynthetic process, enzymatic modification	2.07263
response to ethanol	2.07058
somite development	2.07058
response to temperature stimulus	2.07058
sister chromatid segregation	2.04528
single-organism transport	2.01189
pigmentation	1.97428
segmentation	1.97428
response to calcium ion	1.93033
regulation of homeostatic process	1.92263
sensory perception of bitter taste	1.89757
regulation of membrane depolarization during action potential	1.89757
regulation of cardiac muscle cell action potential	1.89757
UV-damage excision repair	1.89757
negative regulation of glucose import	1.89757
skeletal muscle myosin thick filament assembly	1.89757
glycosylceramide biosynthetic process	1.89757
striated muscle myosin thick filament assembly	1.89757
positive regulation of melanocyte differentiation	1.89757
Wnt signaling pathway involved in somitogenesis	1.89757
sphingoid biosynthetic process	1.89757
regulation of cholesterol biosynthetic process	1.89757
sarcomerogenesis	1.89757
positive regulation of neuroepithelial cell differentiation	1.89757
plasma membrane repair	1.89757
response to inorganic substance	1.89211
response to purine-containing compound	1.82974
negative regulation of glucose transport	1.77366
gamma-aminobutyric acid secretion	1.77366
myosin filament organization	1.77366
myosin filament assembly	1.77366
skeletal myofibril assembly	1.77366
protein sulfation	1.77366
positive regulation of lipopolysaccharide-mediated signaling pathway	1.77366
potassium ion homeostasis	1.77366
positive regulation of steroid biosynthetic process	1.77366
glycosphingolipid biosynthetic process	1.77366
regulation of melanocyte differentiation	1.77366
regulation of energy homeostasis	1.77366
fatty acid homeostasis	1.77366
axis elongation involved in somitogenesis	1.77366
sphingoid metabolic process	1.77366
sulfation	1.77366
endoplasmic reticulum tubular network organization	1.77366
ion transmembrane transport	1.7716
sphingolipid metabolic process	1.74112
positive regulation of protein catabolic process	1.74112
blood coagulation	1.72538
response to UV	1.72446
hemostasis	1.7167
platelet activation	1.70841
endomembrane system organization	1.6834
urinary bladder smooth muscle contraction	1.67757
white fat cell differentiation	1.67757
positive regulation of developmental pigmentation	1.67757
cardiac myofibril assembly	1.67757
membrane assembly	1.67757
negative regulation of lipid catabolic process	1.67757
adult heart development	1.67757
histone H2A monoubiquitination	1.67757
regulation of glucose import in response to insulin stimulus	1.67757
positive regulation of pigment cell differentiation	1.67757
glucose import in response to insulin stimulus	1.67757
micturition	1.67757
gamma-aminobutyric acid transport	1.67757
localization	1.67407
cell surface receptor signaling pathway	1.66918
locomotion	1.66635
establishment of localization	1.63171
positive regulation of cell communication	1.6216
inorganic cation transmembrane transport	1.61243
urinary tract smooth muscle contraction	1.59929
regulation of myeloid cell apoptotic process	1.59929
regulation of pigment cell differentiation	1.59929
membrane depolarization during cardiac muscle cell action potential	1.59929
cardiac muscle fiber development	1.59929
cytoskeletal anchoring at plasma membrane	1.59929
positive regulation of steroid metabolic process	1.59929
cell volume homeostasis	1.59929
positive regulation of glycolytic process	1.59929
somatic muscle development	1.59929
synapse organization	1.57626
monovalent inorganic cation transport	1.57512
system process	1.56751
response to wounding	1.54898
metal ion transport	1.53402
sensory perception of taste	1.53313
positive regulation of protein targeting to membrane	1.53313
protein K11-linked ubiquitination	1.53313
actin-myosin filament sliding	1.53313
response to caffeine	1.53313
mitotic metaphase plate congression	1.53313
glycosylceramide metabolic process	1.53313
positive regulation of sodium ion transport	1.53313
mitotic chromosome condensation	1.53313
positive regulation of G1/S transition of mitotic cell cycle	1.53313
regulation of cell communication by electrical coupling	1.53313
positive regulation of response to biotic stimulus	1.53313
membrane biogenesis	1.53313
energy homeostasis	1.53313
muscle filament sliding	1.53313
myeloid cell apoptotic process	1.53313
membrane lipid metabolic process	1.52433
sodium ion transport	1.48758
cation transmembrane transport	1.48452
histone H2A ubiquitination	1.47612
regulation of protein targeting to membrane	1.47612
regulation of action potential	1.47612
regulation of developmental pigmentation	1.47612
regulation of cholesterol metabolic process	1.47612
regulation of relaxation of cardiac muscle	1.47612
response to cold	1.47612
cellular response to glucose starvation	1.47612
regulation of relaxation of muscle	1.47612
mitotic cell cycle process	1.44794
positive regulation of MAP kinase activity	1.43039
positive regulation of alcohol biosynthetic process	1.42585
positive regulation of Ras protein signal transduction	1.42585
positive regulation of cell cycle G1/S phase transition	1.42585
histone monoubiquitination	1.42585
leukocyte proliferation	1.39805
cell cycle process	1.39783
regulation of body fluid levels	1.39588
sarcomere organization	1.38101
negative regulation of leukocyte apoptotic process	1.38101
regulation of lipopolysaccharide-mediated signaling pathway	1.38101
sulfur compound transport	1.38101
protein targeting to plasma membrane	1.38101
protein import into nucleus, translocation	1.38101
negative regulation of cellular response to insulin stimulus	1.38101
regulation of glycolytic process	1.38101
cellular response to heat	1.38101
Golgi to plasma membrane protein transport	1.38101
platelet degranulation	1.38101
anterior/posterior pattern specification	1.37737
transport	1.37192
response to metal ion	1.36724
plasma membrane organization	1.36724
chromosome segregation	1.34737
regulation of multi-organism process	1.34737
regulation of homotypic cell-cell adhesion	1.34046
regulation of sodium ion transmembrane transporter activity	1.34046
regulation of vascular endothelial growth factor receptor signaling pathway	1.34046
ceramide biosynthetic process	1.34046
relaxation of cardiac muscle	1.34046
positive regulation of cell-cell adhesion	1.34046
regulation of lipid catabolic process	1.34046
embryonic hemopoiesis	1.34046
positive regulation of epithelial cell differentiation	1.34046
negative regulation of lipid biosynthetic process	1.34046
metaphase plate congression	1.34046
regulation of protein catabolic process	1.30927
response to alcohol	1.30927
regulation of mitotic cell cycle phase transition	1.30927
response to activity	1.30356
regulation of carbohydrate catabolic process	1.30356
regulation of cellular carbohydrate catabolic process	1.30356
axis elongation	1.30356
cell communication by electrical coupling	1.30356
positive regulation of membrane potential	1.30356
anion homeostasis	1.30356
inositol phosphate-mediated signaling	1.30356
