# Supplementary material for: Genetic characteristics of Jiaji Duck by whole genome re-sequencing
Source: PLoS One. 2020 Feb 12;15(2):e0228964. doi: 10.1371/journal.pone.0228964 (PMC7015413; doi:10.1371/journal.pone.0228964)
Supplement: S6 Table — (XLSX) [file pone.0228964.s006.xlsx]

## Sheet: JJ_YD.JJ.ZFst.ZHp_BP.report
S6 Table. Significant enriched GO terms for positive genes of JJ vs. YD ducks
GO	Description	p	log10(p)	q	Significant	Gene_in_de	Annotated	Gene_in_background	Links	Result
GO:0000070	mitotic sister chromatid segregation	0.00069	3.16115	1	3	gene12904|gene3423|gene4589	30	gene1065|gene10976|gene11467|gene12471|gene12904|gene14296|gene14304|gene14556|gene15241|gene16670|gene17684|gene19103|gene19234|gene19247|gene19326|gene20021|gene20090|gene20401|gene20540|gene21039|gene21567|gene3033|gene3423|gene4589|gene4777|gene672|gene7998|gene8120|gene8902|gene9119	http://amigo.geneontology.org/cgi-bin/amigo/term_details?term=GO:0000070	no
GO:0000819	sister chromatid segregation	0.001	3	1	3	gene12904|gene3423|gene4589	34	gene1065|gene10976|gene11467|gene12471|gene12904|gene14296|gene14304|gene14556|gene14823|gene14843|gene15241|gene16670|gene17684|gene18593|gene19103|gene19234|gene19247|gene19326|gene20021|gene20090|gene20401|gene20540|gene21039|gene21567|gene3033|gene3423|gene4589|gene4777|gene672|gene7562|gene7998|gene8120|gene8902|gene9119	http://amigo.geneontology.org/cgi-bin/amigo/term_details?term=GO:0000819	no
GO:0030168	platelet activation	0.00326	2.48678	1	3	gene13401|gene4589|gene5948	51	gene1006|gene10342|gene10487|gene10502|gene11237|gene1142|gene11524|gene12014|gene12196|gene13401|gene14023|gene14078|gene16345|gene1655|gene16632|gene16821|gene17224|gene17430|gene17791|gene17953|gene18621|gene18951|gene1901|gene19656|gene20932|gene2761|gene3013|gene3284|gene3403|gene3558|gene4350|gene4488|gene4501|gene4589|gene4915|gene5325|gene5570|gene5645|gene5948|gene6748|gene6750|gene6865|…	http://amigo.geneontology.org/cgi-bin/amigo/term_details?term=GO:0030168	no
GO:0006936	muscle contraction	0.00399	2.39903	1	4	gene13402|gene4589|gene4620|gene6509	111	gene10284|gene10333|gene10345|gene10364|gene10394|gene10489|gene10685|gene10740|gene10773|gene10852|gene1095|gene11260|gene11338|gene11740|gene119|gene1250|gene13000|gene1306|gene13221|gene1340|gene13402|gene13508|gene13564|gene13768|gene1383|gene13965|gene13968|gene13972|gene14254|gene14558|gene14560|gene14685|gene14741|gene14761|gene1508|gene15089|gene1535|gene15681|gene15771|gene16309|gene1644…	http://amigo.geneontology.org/cgi-bin/amigo/term_details?term=GO:0006936	no
GO:0042060	wound healing	0.00496	2.30452	1	5	gene13401|gene4589|gene4620|gene5948|gene6509	190	gene1006|gene10109|gene10342|gene10487|gene10502|gene10565|gene10929|gene11237|gene1134|gene11366|gene11370|gene11398|gene1142|gene11477|gene11524|gene11562|gene11694|gene1170|gene11946|gene12014|gene12043|gene1208|gene12141|gene12196|gene12242|gene12271|gene12377|gene12390|gene12391|gene12392|gene12414|gene12471|gene12514|gene12685|gene12710|gene12775|gene12980|gene13360|gene13401|gene13409|gene…	http://amigo.geneontology.org/cgi-bin/amigo/term_details?term=GO:0042060	no
GO:0043056	forward locomotion	0.00587	2.23136	1	1	gene4589	1	gene4589	http://amigo.geneontology.org/cgi-bin/amigo/term_details?term=GO:0043056	no
GO:0008407	chaeta morphogenesis	0.00587	2.23136	1	1	gene9294	1	gene9294	http://amigo.geneontology.org/cgi-bin/amigo/term_details?term=GO:0008407	no
GO:0035220	wing disc development	0.00587	2.23136	1	1	gene9294	1	gene9294	http://amigo.geneontology.org/cgi-bin/amigo/term_details?term=GO:0035220	no
GO:0035994	response to muscle stretch	0.00587	2.23136	1	1	gene4589	1	gene4589	http://amigo.geneontology.org/cgi-bin/amigo/term_details?term=GO:0035994	no
GO:0035995	detection of muscle stretch	0.00587	2.23136	1	1	gene4589	1	gene4589	http://amigo.geneontology.org/cgi-bin/amigo/term_details?term=GO:0035995	no
GO:0002165	instar larval or pupal development	0.00587	2.23136	1	1	gene9294	1	gene9294	http://amigo.geneontology.org/cgi-bin/amigo/term_details?term=GO:0002165	no
GO:0002164	larval development	0.00587	2.23136	1	1	gene9294	1	gene9294	http://amigo.geneontology.org/cgi-bin/amigo/term_details?term=GO:0002164	no
GO:0007476	imaginal disc-derived wing morphogenesis	0.00587	2.23136	1	1	gene9294	1	gene9294	http://amigo.geneontology.org/cgi-bin/amigo/term_details?term=GO:0007476	no
GO:0007472	wing disc morphogenesis	0.00587	2.23136	1	1	gene9294	1	gene9294	http://amigo.geneontology.org/cgi-bin/amigo/term_details?term=GO:0007472	no
GO:0007560	imaginal disc morphogenesis	0.00587	2.23136	1	1	gene9294	1	gene9294	http://amigo.geneontology.org/cgi-bin/amigo/term_details?term=GO:0007560	no
GO:0035120	post-embryonic appendage morphogenesis	0.00587	2.23136	1	1	gene9294	1	gene9294	http://amigo.geneontology.org/cgi-bin/amigo/term_details?term=GO:0035120	no
GO:2000651	positive regulation of sodium ion transmembrane transporter activity	0.00587	2.23136	1	1	gene6378	1	gene6378	http://amigo.geneontology.org/cgi-bin/amigo/term_details?term=GO:2000651	no
GO:0048707	instar larval or pupal morphogenesis	0.00587	2.23136	1	1	gene9294	1	gene9294	http://amigo.geneontology.org/cgi-bin/amigo/term_details?term=GO:0048707	no
GO:0022416	chaeta development	0.00587	2.23136	1	1	gene9294	1	gene9294	http://amigo.geneontology.org/cgi-bin/amigo/term_details?term=GO:0022416	no
GO:0038114	interleukin-21-mediated signaling pathway	0.00587	2.23136	1	1	gene9286	1	gene9286	http://amigo.geneontology.org/cgi-bin/amigo/term_details?term=GO:0038114	no
GO:0032594	protein transport within lipid bilayer	0.00587	log11(p)	1	1	gene12911	1	gene12911	http://amigo.geneontology.org/cgi-bin/amigo/term_details?term=GO:0032594	no
GO:0007552	metamorphosis	0.00587	2.23136	1	1	gene9294	1	gene9294	http://amigo.geneontology.org/cgi-bin/amigo/term_details?term=GO:0007552	no
GO:0048749	compound eye development	0.00587	2.23136	1	1	gene9294	1	gene9294	http://amigo.geneontology.org/cgi-bin/amigo/term_details?term=GO:0048749	no
GO:0048737	imaginal disc-derived appendage development	0.00587	2.23136	1	1	gene9294	1	gene9294	http://amigo.geneontology.org/cgi-bin/amigo/term_details?term=GO:0048737	no
GO:0034465	response to carbon monoxide	0.00587	2.23136	1	1	gene6509	1	gene6509	http://amigo.geneontology.org/cgi-bin/amigo/term_details?term=GO:0034465	no
GO:0010650	positive regulation of cell communication by electrical coupling	0.00587	2.23136	1	1	gene6378	1	gene6378	http://amigo.geneontology.org/cgi-bin/amigo/term_details?term=GO:0010650	no
GO:0032596	protein transport into membrane raft	0.00587	2.23136	1	1	gene12911	1	gene12911	http://amigo.geneontology.org/cgi-bin/amigo/term_details?term=GO:0032596	no
GO:0050916	sensory perception of sweet taste	0.00587	2.23136	1	1	gene12911	1	gene12911	http://amigo.geneontology.org/cgi-bin/amigo/term_details?term=GO:0050916	no
GO:0034112	positive regulation of homotypic cell-cell adhesion	0.00587	2.23136	1	1	gene6378	1	gene6378	http://amigo.geneontology.org/cgi-bin/amigo/term_details?term=GO:0034112	no
GO:0007444	imaginal disc development	0.00587	2.23136	1	1	gene9294	1	gene9294	http://amigo.geneontology.org/cgi-bin/amigo/term_details?term=GO:0007444	no
GO:0072660	maintenance of protein location in plasma membrane	0.00587	2.23136	1	1	gene6378	1	gene6378	http://amigo.geneontology.org/cgi-bin/amigo/term_details?term=GO:0072660	no
GO:0072658	maintenance of protein location in membrane	0.00587	2.23136	1	1	gene6378	1	gene6378	http://amigo.geneontology.org/cgi-bin/amigo/term_details?term=GO:0072658	no
GO:0035114	imaginal disc-derived appendage morphogenesis	0.00587	2.23136	1	1	gene9294	1	gene9294	http://amigo.geneontology.org/cgi-bin/amigo/term_details?term=GO:0035114	no
GO:1900827	positive regulation of membrane depolarization during cardiac muscle cell action potential	0.00587	2.23136	1	1	gene6378	1	gene6378	http://amigo.geneontology.org/cgi-bin/amigo/term_details?term=GO:1900827	no
GO:0030071	regulation of mitotic metaphase/anaphase transition	0.00661	2.1798	1	2	gene12904|gene3423	21	gene10699|gene11739|gene11806|gene12389|gene12904|gene1496|gene15072|gene15525|gene16179|gene16670|gene19174|gene21720|gene3033|gene3423|gene4167|gene5508|gene5553|gene8120|gene8704|gene8902|gene9566	http://amigo.geneontology.org/cgi-bin/amigo/term_details?term=GO:0030071	no
GO:0007091	metaphase/anaphase transition of mitotic cell cycle	0.00661	2.1798	1	2	gene12904|gene3423	21	gene10699|gene11739|gene11806|gene12389|gene12904|gene1496|gene15072|gene15525|gene16179|gene16670|gene19174|gene21720|gene3033|gene3423|gene4167|gene5508|gene5553|gene8120|gene8704|gene8902|gene9566	http://amigo.geneontology.org/cgi-bin/amigo/term_details?term=GO:0007091	no
GO:0006813	potassium ion transport	0.00702	2.15366	1	3	gene12554|gene6378|gene6509	67	gene10255|gene10345|gene10363|gene11740|gene12554|gene13004|gene13032|gene13221|gene13416|gene13417|gene13564|gene13768|gene13907|gene13910|gene13912|gene13914|gene13965|gene14023|gene14108|gene14959|gene15172|gene15491|gene15880|gene15977|gene16076|gene16331|gene16332|gene16448|gene17094|gene17715|gene17914|gene18601|gene18756|gene19666|gene19753|gene19762|gene19866|gene20156|gene2058|gene20606|…	http://amigo.geneontology.org/cgi-bin/amigo/term_details?term=GO:0006813	no
GO:0044784	metaphase/anaphase transition of cell cycle	0.00724	2.14026	1	2	gene12904|gene3423	22	gene10699|gene11739|gene11806|gene12389|gene12904|gene1496|gene15072|gene15525|gene16179|gene16670|gene19174|gene21720|gene3033|gene3288|gene3423|gene4167|gene5508|gene5553|gene8120|gene8704|gene8902|gene9566	http://amigo.geneontology.org/cgi-bin/amigo/term_details?term=GO:0044784	no
GO:1902099	regulation of metaphase/anaphase transition of cell cycle	0.00724	2.14026	1	2	gene12904|gene3423	22	gene10699|gene11739|gene11806|gene12389|gene12904|gene1496|gene15072|gene15525|gene16179|gene16670|gene19174|gene21720|gene3033|gene3288|gene3423|gene4167|gene5508|gene5553|gene8120|gene8704|gene8902|gene9566	http://amigo.geneontology.org/cgi-bin/amigo/term_details?term=GO:1902099	no
GO:0003012	muscle system process	0.00735	2.13371	1	4	gene13402|gene4589|gene4620|gene6509	132	gene10284|gene10333|gene10345|gene10364|gene10394|gene10489|gene10685|gene10740|gene10773|gene10852|gene1095|gene11260|gene11338|gene1142|gene11653|gene11740|gene119|gene1250|gene12677|gene12980|gene13000|gene13032|gene1306|gene13221|gene1340|gene13402|gene13470|gene13508|gene13564|gene13768|gene1383|gene13965|gene13968|gene13972|gene14159|gene14254|gene14262|gene14558|gene14560|gene14685|gene147…	http://amigo.geneontology.org/cgi-bin/amigo/term_details?term=GO:0003012	no
GO:0007596	blood coagulation	0.00774	2.11126	1	4	gene13401|gene4589|gene5948|gene6509	134	gene1006|gene10109|gene10342|gene10487|gene10502|gene10565|gene11237|gene1134|gene1142|gene11524|gene11694|gene11946|gene12014|gene12043|gene12196|gene12271|gene12377|gene12390|gene12391|gene12392|gene12414|gene12471|gene12514|gene12685|gene12710|gene13360|gene13401|gene13409|gene13950|gene14023|gene14078|gene14092|gene14162|gene1419|gene14206|gene14667|gene147|gene14959|gene15138|gene15303|gene1…	http://amigo.geneontology.org/cgi-bin/amigo/term_details?term=GO:0007596	no
GO:0010518	positive regulation of phospholipase activity	0.0079	log12(p)	1	2	gene13401|gene9288	23	gene1006|gene10502|gene11214|gene11663|gene12710|gene13070|gene13271|gene13401|gene1419|gene14741|gene14817|gene1508|gene16345|gene16441|gene18139|gene18634|gene19744|gene20156|gene2282|gene6128|gene6608|gene7557|gene9288	http://amigo.geneontology.org/cgi-bin/amigo/term_details?term=GO:0010518	no
GO:0007599	hemostasis	0.00794	2.10018	1	4	gene13401|gene4589|gene5948|gene6509	135	gene1006|gene10109|gene10252|gene10342|gene10487|gene10502|gene10565|gene11237|gene1134|gene1142|gene11524|gene11694|gene11946|gene12014|gene12043|gene12196|gene12271|gene12377|gene12390|gene12391|gene12392|gene12414|gene12471|gene12514|gene12685|gene12710|gene13360|gene13401|gene13409|gene13950|gene14023|gene14078|gene14092|gene14162|gene1419|gene14206|gene14667|gene147|gene14959|gene15138|gene1…	http://amigo.geneontology.org/cgi-bin/amigo/term_details?term=GO:0007599	no
GO:0050817	coagulation	0.00794	2.10018	1	4	gene13401|gene4589|gene5948|gene6509	135	gene1006|gene10109|gene10342|gene10487|gene10502|gene10565|gene11237|gene1134|gene1142|gene11524|gene11694|gene11946|gene12014|gene12043|gene12196|gene12271|gene12377|gene12390|gene12391|gene12392|gene12414|gene12471|gene12514|gene12685|gene12710|gene13360|gene13401|gene13409|gene13950|gene14023|gene14078|gene14092|gene14162|gene1419|gene14206|gene14667|gene147|gene14959|gene15138|gene15303|gene1…	http://amigo.geneontology.org/cgi-bin/amigo/term_details?term=GO:0050817	no
GO:0010256	endomembrane system organization	0.00879	2.05601	1	4	gene12911|gene4620|gene6378|gene9288	139	gene1012|gene10215|gene1051|gene1053|gene10550|gene10674|gene10675|gene10685|gene10761|gene10859|gene11192|gene11283|gene11332|gene1134|gene11372|gene1177|gene11958|gene12157|gene12232|gene12357|gene12377|gene12414|gene12438|gene12535|gene12911|gene13097|gene13129|gene13185|gene13192|gene13315|gene13424|gene13660|gene14062|gene14093|gene14162|gene14206|gene14220|gene14264|gene14408|gene14558|gene…	http://amigo.geneontology.org/cgi-bin/amigo/term_details?term=GO:0010256	no
GO:0010517	regulation of phospholipase activity	0.01003	1.9987	1	2	gene13401|gene9288	26	gene1006|gene10502|gene11214|gene11663|gene12710|gene13070|gene13271|gene13401|gene13730|gene1419|gene14741|gene14817|gene1508|gene1535|gene16345|gene16441|gene17002|gene18139|gene18634|gene19744|gene20156|gene2282|gene6128|gene6608|gene7557|gene9288	http://amigo.geneontology.org/cgi-bin/amigo/term_details?term=GO:0010517	no
GO:0060193	positive regulation of lipase activity	0.01003	1.9987	1	2	gene13401|gene9288	26	gene1006|gene10502|gene11214|gene11663|gene12710|gene13070|gene13271|gene13401|gene1419|gene14741|gene14817|gene1508|gene16345|gene16441|gene18139|gene18634|gene18718|gene19744|gene20156|gene2282|gene2765|gene6128|gene6608|gene7557|gene8696|gene9288	http://amigo.geneontology.org/cgi-bin/amigo/term_details?term=GO:0060193	no
GO:0007009	plasma membrane organization	0.01065	1.97265	1	3	gene4620|gene6378|gene9288	78	gene1012|gene10215|gene1053|gene10685|gene10859|gene11283|gene1134|gene11372|gene1177|gene12157|gene12232|gene12377|gene12414|gene13185|gene13315|gene13424|gene14062|gene14093|gene14264|gene14729|gene15278|gene1548|gene15541|gene15764|gene16094|gene16643|gene16746|gene16813|gene17270|gene17271|gene17397|gene17499|gene17623|gene18062|gene18078|gene18160|gene18431|gene18860|gene18940|gene19394|gene…	http://amigo.geneontology.org/cgi-bin/amigo/term_details?term=GO:0007009	no
GO:0009628	response to abiotic stimulus	0.01069	1.97102	1	6	gene12556|gene13401|gene4589|gene4620|gene6509|gene9288	320	gene1006|gene10069|gene1007|gene101|gene10162|gene10204|gene10238|gene10302|gene10312|gene10364|gene10502|gene10713|gene10890|gene11215|gene11232|gene11243|gene11312|gene11337|gene11338|gene11358|gene11366|gene11370|gene11429|gene11439|gene11477|gene11526|gene11562|gene11603|gene11747|gene11786|gene11806|gene11822|gene11845|gene11896|gene11951|gene12038|gene12047|gene1208|gene12141|gene1224|gene1…	http://amigo.geneontology.org/cgi-bin/amigo/term_details?term=GO:0009628	no
GO:0007059	chromosome segregation	0.01141	1.94271	1	3	gene12904|gene3423|gene4589	80	gene1065|gene10699|gene10875|gene10976|gene11467|gene11703|gene1199|gene12471|gene12565|gene12904|gene12939|gene13762|gene13876|gene13974|gene14218|gene14296|gene14304|gene14556|gene14700|gene14753|gene14823|gene14843|gene15241|gene15438|gene15525|gene15658|gene15676|gene15677|gene15678|gene16493|gene16670|gene16724|gene17428|gene17684|gene18551|gene18593|gene18762|gene19103|gene19234|gene19247|g…	http://amigo.geneontology.org/cgi-bin/amigo/term_details?term=GO:0007059	no
GO:0006970	response to osmotic stress	0.01158	1.93629	1	2	gene6509|gene9288	28	gene10162|gene11232|gene11338|gene11429|gene12141|gene13768|gene13873|gene13991|gene15850|gene16182|gene17467|gene19588|gene20951|gene3095|gene3575|gene3605|gene3882|gene4552|gene5491|gene5743|gene6509|gene6634|gene8246|gene8311|gene9288|gene9636|gene9647|gene9648	http://amigo.geneontology.org/cgi-bin/amigo/term_details?term=GO:0006970	no
GO:0060083	smooth muscle contraction involved in micturition	0.0117	1.93181	1	1	gene6509	2	gene1383|gene6509	http://amigo.geneontology.org/cgi-bin/amigo/term_details?term=GO:0060083	no
GO:0071350	cellular response to interleukin-15	0.0117	1.93181	1	1	gene9286	2	gene13278|gene9286	http://amigo.geneontology.org/cgi-bin/amigo/term_details?term=GO:0071350	no
GO:0070054	mRNA splicing, via endonucleolytic cleavage and ligation	0.0117	1.93181	1	1	gene3425	2	gene3425|gene9271	http://amigo.geneontology.org/cgi-bin/amigo/term_details?term=GO:0070054	no
GO:0070055	HAC1-type intron splice site recognition and cleavage	0.0117	1.93181	1	1	gene3425	2	gene3425|gene9271	http://amigo.geneontology.org/cgi-bin/amigo/term_details?term=GO:0070055	no
GO:0033058	directional locomotion	0.0117	1.93181	1	1	gene4589	2	gene17618|gene4589	http://amigo.geneontology.org/cgi-bin/amigo/term_details?term=GO:0033058	no
GO:0030007	cellular potassium ion homeostasis	0.0117	1.93181	1	1	gene6509	2	gene6509|gene9296	http://amigo.geneontology.org/cgi-bin/amigo/term_details?term=GO:0030007	no
GO:0045794	negative regulation of cell volume	0.0117	1.93181	1	1	gene6509	2	gene6509|gene6828	http://amigo.geneontology.org/cgi-bin/amigo/term_details?term=GO:0045794	no
GO:0009886	post-embryonic morphogenesis	0.0117	1.93181	1	1	gene9294	2	gene16961|gene9294	http://amigo.geneontology.org/cgi-bin/amigo/term_details?term=GO:0009886	no
GO:0010667	negative regulation of cardiac muscle cell apoptotic process	0.0117	1.93181	1	1	gene9288	2	gene11439|gene9288	http://amigo.geneontology.org/cgi-bin/amigo/term_details?term=GO:0010667	no
GO:0030240	skeletal muscle thin filament assembly	0.0117	1.93181	1	1	gene4589	2	gene21567|gene4589	http://amigo.geneontology.org/cgi-bin/amigo/term_details?term=GO:0030240	no
GO:0048563	post-embryonic organ morphogenesis	0.0117	1.93181	1	1	gene9294	2	gene16961|gene9294	http://amigo.geneontology.org/cgi-bin/amigo/term_details?term=GO:0048563	no
GO:1900825	regulation of membrane depolarization during cardiac muscle cell action potential	0.0117	log13(p)	1	1	gene6378	2	gene3219|gene6378	http://amigo.geneontology.org/cgi-bin/amigo/term_details?term=GO:1900825	no
GO:0018107	peptidyl-threonine phosphorylation	0.0124	1.90658	1	2	gene9288|gene9615	29	gene10238|gene12501|gene12632|gene12677|gene14089|gene1435|gene15278|gene15995|gene1601|gene16514|gene17012|gene17173|gene17253|gene17372|gene17528|gene17700|gene19814|gene21053|gene2546|gene3950|gene4058|gene8276|gene8561|gene9288|gene9296|gene9615|gene9636|gene981|gene9992	http://amigo.geneontology.org/cgi-bin/amigo/term_details?term=GO:0018107	no
GO:1901990	regulation of mitotic cell cycle phase transition	0.01302	1.88539	1	3	gene12556|gene12904|gene3423	84	gene10662|gene10699|gene1113|gene11215|gene11236|gene11300|gene11521|gene11739|gene11806|gene11845|gene1224|gene12389|gene12556|gene12687|gene1284|gene12904|gene13143|gene13175|gene14108|gene1496|gene15072|gene15372|gene15525|gene15622|gene16077|gene16179|gene16670|gene16725|gene16847|gene16898|gene17841|gene17911|gene18165|gene18651|gene19103|gene19174|gene19444|gene19485|gene19534|gene19665|gen…	http://amigo.geneontology.org/cgi-bin/amigo/term_details?term=GO:1901990	no
GO:0002065	columnar/cuboidal epithelial cell differentiation	0.01323	1.87844	1	2	gene6501|gene9288	30	gene10109|gene10169|gene11240|gene11663|gene12363|gene13083|gene14375|gene15123|gene15327|gene15378|gene17157|gene17210|gene17318|gene19181|gene19397|gene19485|gene2126|gene2394|gene2401|gene3048|gene3814|gene532|gene5343|gene576|gene6176|gene6501|gene690|gene7234|gene8137|gene9288	http://amigo.geneontology.org/cgi-bin/amigo/term_details?term=GO:0002065	no
GO:0001775	cell activation	0.01474	1.8315	1	5	gene13401|gene4589|gene5948|gene9286|gene9288	248	gene1006|gene10109|gene10198|gene10243|gene10335|gene10342|gene10410|gene10455|gene1046|gene10464|gene10487|gene10502|gene10685|gene1076|gene1080|gene10825|gene10827|gene11032|gene11215|gene11237|gene11240|gene11323|gene1142|gene11524|gene11896|gene12014|gene12141|gene12196|gene1224|gene12270|gene12377|gene12438|gene12534|gene12777|gene12799|gene12980|gene13092|gene13250|gene13386|gene13401|gene1…	http://amigo.geneontology.org/cgi-bin/amigo/term_details?term=GO:0001775	no
GO:0018210	peptidyl-threonine modification	0.01497	1.82478	1	2	gene9288|gene9615	32	gene10238|gene10809|gene12501|gene12632|gene12677|gene14085|gene14089|gene1435|gene15278|gene15995|gene1601|gene16514|gene17012|gene17173|gene17253|gene17372|gene17528|gene17700|gene19814|gene21053|gene2546|gene3950|gene4058|gene8276|gene8561|gene9288|gene9296|gene9615|gene9636|gene9644|gene981|gene9992	http://amigo.geneontology.org/cgi-bin/amigo/term_details?term=GO:0018210	no
GO:1901987	regulation of cell cycle phase transition	0.01566	1.80521	1	3	gene12556|gene12904|gene3423	90	gene10662|gene10699|gene1113|gene11215|gene11236|gene11300|gene11521|gene11739|gene11806|gene11845|gene1224|gene12389|gene12556|gene12687|gene1284|gene12904|gene13143|gene13175|gene14108|gene14823|gene1496|gene15072|gene15372|gene15525|gene15622|gene16077|gene16179|gene16670|gene16725|gene16847|gene16898|gene17841|gene17911|gene18165|gene18651|gene19103|gene19174|gene19191|gene19444|gene19485|gen…	http://amigo.geneontology.org/cgi-bin/amigo/term_details?term=GO:1901987	no
GO:0070914	UV-damage excision repair	0.0175	1.75696	1	1	gene12556	3	gene12556|gene19103|gene2876	http://amigo.geneontology.org/cgi-bin/amigo/term_details?term=GO:0070914	no
GO:1900103	positive regulation of endoplasmic reticulum unfolded protein response	0.0175	1.75696	1	1	gene3425	3	gene16961|gene3425|gene9271	http://amigo.geneontology.org/cgi-bin/amigo/term_details?term=GO:1900103	no
GO:0048769	sarcomerogenesis	0.0175	1.75696	1	1	gene4589	3	gene14427|gene21567|gene4589	http://amigo.geneontology.org/cgi-bin/amigo/term_details?term=GO:0048769	no
GO:0001778	plasma membrane repair	0.0175	1.75696	1	1	gene4620	3	gene20515|gene3219|gene4620	http://amigo.geneontology.org/cgi-bin/amigo/term_details?term=GO:0001778	no
GO:0070672	response to interleukin-15	0.0175	1.75696	1	1	gene9286	3	gene13278|gene6036|gene9286	http://amigo.geneontology.org/cgi-bin/amigo/term_details?term=GO:0070672	no
GO:0010659	cardiac muscle cell apoptotic process	0.0175	1.75696	1	1	gene9288	3	gene11439|gene2786|gene9288	http://amigo.geneontology.org/cgi-bin/amigo/term_details?term=GO:0010659	no
GO:0050913	sensory perception of bitter taste	0.0175	1.75696	1	1	gene12911	3	gene12911|gene14586|gene5891	http://amigo.geneontology.org/cgi-bin/amigo/term_details?term=GO:0050913	no
GO:0010665	regulation of cardiac muscle cell apoptotic process	0.0175	1.75696	1	1	gene9288	3	gene11439|gene2786|gene9288	http://amigo.geneontology.org/cgi-bin/amigo/term_details?term=GO:0010665	no
GO:0030241	skeletal muscle myosin thick filament assembly	0.0175	1.75696	1	1	gene4589	3	gene21567|gene4589|gene9183	http://amigo.geneontology.org/cgi-bin/amigo/term_details?term=GO:0030241	no
GO:1900101	regulation of endoplasmic reticulum unfolded protein response	0.0175	1.75696	1	1	gene3425	3	gene16961|gene3425|gene9271	http://amigo.geneontology.org/cgi-bin/amigo/term_details?term=GO:1900101	no
GO:0071688	striated muscle myosin thick filament assembly	0.0175	1.75696	1	1	gene4589	3	gene21567|gene4589|gene9183	http://amigo.geneontology.org/cgi-bin/amigo/term_details?term=GO:0071688	no
GO:0098901	regulation of cardiac muscle cell action potential	0.0175	1.75696	1	1	gene6378	3	gene3219|gene6378|gene9296	http://amigo.geneontology.org/cgi-bin/amigo/term_details?term=GO:0098901	no
GO:0098902	regulation of membrane depolarization during action potential	0.0175	1.75696	1	1	gene6378	3	gene15197|gene3219|gene6378	http://amigo.geneontology.org/cgi-bin/amigo/term_details?term=GO:0098902	no
GO:0060191	regulation of lipase activity	0.01974	1.70465	1	2	gene13401|gene9288	37	gene1006|gene10502|gene11214|gene11663|gene11970|gene12710|gene13032|gene13070|gene13271|gene13401|gene13730|gene1419|gene14458|gene14741|gene14817|gene1508|gene1535|gene16345|gene16441|gene17002|gene18139|gene18634|gene18718|gene19744|gene20156|gene20703|gene21088|gene2282|gene2765|gene4016|gene4662|gene5732|gene6128|gene6608|gene7557|gene8696|gene9288	http://amigo.geneontology.org/cgi-bin/amigo/term_details?term=GO:0060191	no
GO:0050878	regulation of body fluid levels	0.02094	log14(p)	1	4	gene13401|gene4589|gene5948|gene6509	180	gene1006|gene10109|gene10110|gene10252|gene10342|gene10467|gene10487|gene10502|gene10565|gene10983|gene11232|gene11237|gene1134|gene1142|gene11524|gene11694|gene11946|gene12014|gene12043|gene12196|gene12232|gene12242|gene12271|gene12377|gene12390|gene12391|gene12392|gene12414|gene12471|gene12514|gene126|gene12685|gene12710|gene12833|gene13360|gene13401|gene13409|gene13660|gene13950|gene13972|gene…	http://amigo.geneontology.org/cgi-bin/amigo/term_details?term=GO:0050878	no
GO:0051592	response to calcium ion	0.0218	1.66154	1	2	gene4589|gene6509	39	gene1095|gene11240|gene11524|gene12141|gene13547|gene13564|gene13968|gene14959|gene15699|gene16610|gene17360|gene17794|gene18168|gene18397|gene18440|gene19136|gene19386|gene20027|gene20168|gene2048|gene20951|gene2149|gene21567|gene2309|gene2770|gene2775|gene3078|gene3803|gene4589|gene4767|gene4954|gene4966|gene5743|gene6006|gene6077|gene6509|gene6936|gene8514|gene971	http://amigo.geneontology.org/cgi-bin/amigo/term_details?term=GO:0051592	no
GO:0009611	response to wounding	0.02204	1.65679	1	5	gene13401|gene4589|gene4620|gene5948|gene6509	275	gene10029|gene1006|gene10109|gene10342|gene10421|gene10487|gene10502|gene10565|gene10685|gene10929|gene11135|gene11237|gene1134|gene11366|gene11370|gene11398|gene1142|gene11477|gene11513|gene11524|gene11562|gene11603|gene11694|gene1170|gene11822|gene11838|gene11946|gene12014|gene12043|gene1208|gene12091|gene12141|gene12196|gene12242|gene12271|gene12377|gene12390|gene12391|gene12392|gene12414|gene…	http://amigo.geneontology.org/cgi-bin/amigo/term_details?term=GO:0009611	no
GO:0055075	potassium ion homeostasis	0.02327	1.6332	1	1	gene6509	4	gene10763|gene21394|gene6509|gene9296	http://amigo.geneontology.org/cgi-bin/amigo/term_details?term=GO:0055075	no
GO:0014866	skeletal myofibril assembly	0.02327	1.6332	1	1	gene4589	4	gene21567|gene4589|gene5379|gene9183	http://amigo.geneontology.org/cgi-bin/amigo/term_details?term=GO:0014866	no
GO:0031034	myosin filament assembly	0.02327	1.6332	1	1	gene4589	4	gene14685|gene21567|gene4589|gene9183	http://amigo.geneontology.org/cgi-bin/amigo/term_details?term=GO:0031034	no
GO:0031033	myosin filament organization	0.02327	1.6332	1	1	gene4589	4	gene14685|gene21567|gene4589|gene9183	http://amigo.geneontology.org/cgi-bin/amigo/term_details?term=GO:0031033	no
GO:0010658	striated muscle cell apoptotic process	0.02327	1.6332	1	1	gene9288	4	gene11439|gene20443|gene2786|gene9288	http://amigo.geneontology.org/cgi-bin/amigo/term_details?term=GO:0010658	no
GO:0010664	negative regulation of striated muscle cell apoptotic process	0.02327	1.6332	1	1	gene9288	4	gene11439|gene20443|gene2786|gene9288	http://amigo.geneontology.org/cgi-bin/amigo/term_details?term=GO:0010664	no
GO:0010662	regulation of striated muscle cell apoptotic process	0.02327	1.6332	1	1	gene9288	4	gene11439|gene20443|gene2786|gene9288	http://amigo.geneontology.org/cgi-bin/amigo/term_details?term=GO:0010662	no
GO:0071786	endoplasmic reticulum tubular network organization	0.02327	1.6332	1	1	gene12911	4	gene12911|gene15106|gene16124|gene9551	http://amigo.geneontology.org/cgi-bin/amigo/term_details?term=GO:0071786	no
GO:0048569	post-embryonic organ development	0.02327	1.6332	1	1	gene9294	4	gene11323|gene16961|gene4825|gene9294	http://amigo.geneontology.org/cgi-bin/amigo/term_details?term=GO:0048569	no
GO:0007088	regulation of mitotic nuclear division	0.02394	1.62088	1	2	gene12904|gene3423	41	gene10238|gene10335|gene10699|gene11215|gene11663|gene11739|gene11806|gene12389|gene12510|gene12516|gene12904|gene12980|gene1496|gene15072|gene15400|gene15525|gene1601|gene16179|gene16670|gene19049|gene19174|gene21720|gene2312|gene27|gene3033|gene3423|gene4167|gene5126|gene5508|gene5553|gene6579|gene672|gene7753|gene8120|gene8561|gene8704|gene8821|gene8902|gene9243|gene9495|gene9566	http://amigo.geneontology.org/cgi-bin/amigo/term_details?term=GO:0007088	no
GO:0051235	maintenance of location	0.02652	1.57643	1	3	gene3423|gene6378|gene9288	110	gene10045|gene1006|gene10487|gene10502|gene10527|gene1065|gene10674|gene10685|gene10984|gene11260|gene11262|gene11467|gene11845|gene119|gene11984|gene1208|gene12141|gene12208|gene12216|gene12438|gene13032|gene13097|gene13119|gene13386|gene13580|gene13730|gene13818|gene1383|gene13953|gene13968|gene14217|gene14535|gene14946|gene15089|gene15681|gene16559|gene16567|gene16759|gene16789|gene16821|gene1…	http://amigo.geneontology.org/cgi-bin/amigo/term_details?term=GO:0051235	no
GO:0055003	cardiac myofibril assembly	0.029	1.5376	1	1	gene4589	5	gene14427|gene17513|gene20515|gene2309|gene4589	http://amigo.geneontology.org/cgi-bin/amigo/term_details?term=GO:0055003	no
GO:0071709	membrane assembly	0.029	1.5376	1	1	gene6378	5	gene21211|gene3268|gene4905|gene6378|gene8182	http://amigo.geneontology.org/cgi-bin/amigo/term_details?term=GO:0071709	no
GO:0050872	white fat cell differentiation	0.029	1.5376	1	1	gene12907	5	gene12907|gene15458|gene2264|gene285|gene6886	http://amigo.geneontology.org/cgi-bin/amigo/term_details?term=GO:0050872	no
GO:0007512	adult heart development	0.029	1.5376	1	1	gene4589	5	gene14741|gene20515|gene3799|gene4589|gene6077	http://amigo.geneontology.org/cgi-bin/amigo/term_details?term=GO:0007512	no
GO:0060073	micturition	0.029	1.5376	1	1	gene6509	5	gene1383|gene14741|gene18754|gene4597|gene6509	http://amigo.geneontology.org/cgi-bin/amigo/term_details?term=GO:0060073	no
GO:0014832	urinary bladder smooth muscle contraction	0.029	1.5376	1	1	gene6509	5	gene1383|gene20156|gene4597|gene6509|gene7018	http://amigo.geneontology.org/cgi-bin/amigo/term_details?term=GO:0014832	no
GO:0035518	histone H2A monoubiquitination	0.029	1.5376	1	1	gene12556	5	gene12556|gene15958|gene18114|gene18285|gene20615	http://amigo.geneontology.org/cgi-bin/amigo/term_details?term=GO:0035518	no
GO:1903047	mitotic cell cycle process	0.02913	log15(p)	1	5	gene12556|gene12904|gene3423|gene4589|gene6378	296	gene10121|gene10238|gene10319|gene10335|gene1065|gene10662|gene10699|gene10761|gene10820|gene10916|gene10925|gene10976|gene11086|gene1113|gene11215|gene11236|gene11300|gene11315|gene11321|gene11332|gene11358|gene11467|gene11521|gene11548|gene11595|gene11633|gene11663|gene11720|gene11739|gene11747|gene11755|gene11768|gene11786|gene11806|gene11845|gene11995|gene12072|gene12137|gene1224|gene12277|ge…	http://amigo.geneontology.org/cgi-bin/amigo/term_details?term=GO:1903047	no
GO:0044802	single-organism membrane organization	0.03035	1.51784	1	4	gene12911|gene4620|gene6378|gene9288	202	gene1012|gene10211|gene10215|gene10417|gene1051|gene1053|gene10656|gene10674|gene10675|gene10685|gene10761|gene10859|gene1109|gene1113|gene11283|gene1134|gene11372|gene11692|gene1177|gene11820|gene1183|gene11984|gene12141|gene12157|gene12232|gene12274|gene12357|gene12377|gene12414|gene12438|gene12509|gene12616|gene12632|gene12677|gene12911|gene13000|gene13097|gene13129|gene13185|gene13293|gene133…	http://amigo.geneontology.org/cgi-bin/amigo/term_details?term=GO:0044802	no
GO:0051783	regulation of nuclear division	0.03209	1.49363	1	2	gene12904|gene3423	48	gene10238|gene10335|gene10699|gene11215|gene11663|gene11739|gene11806|gene12389|gene12510|gene12516|gene12904|gene12980|gene1496|gene15072|gene15400|gene15525|gene1601|gene16179|gene16670|gene17144|gene17873|gene18593|gene19049|gene19174|gene20492|gene21720|gene2312|gene27|gene3033|gene3288|gene3423|gene4167|gene5126|gene5343|gene5508|gene5553|gene6579|gene672|gene7753|gene7792|gene8120|gene8561|…	http://amigo.geneontology.org/cgi-bin/amigo/term_details?term=GO:0051783	no
GO:0032507	maintenance of protein location in cell	0.03333	1.47716	1	2	gene3423|gene6378	49	gene10487|gene10527|gene1065|gene10674|gene10984|gene11262|gene11467|gene11845|gene11984|gene12208|gene12216|gene13097|gene13119|gene13580|gene13730|gene13818|gene16559|gene16567|gene18320|gene19160|gene19295|gene2097|gene21004|gene21192|gene21461|gene21603|gene21720|gene3033|gene3423|gene3568|gene3747|gene3882|gene3933|gene5371|gene5683|gene6378|gene6706|gene6714|gene7090|gene7193|gene7535|gene7…	http://amigo.geneontology.org/cgi-bin/amigo/term_details?term=GO:0032507	no
GO:0090002	establishment of protein localization to plasma membrane	0.03333	1.47716	1	2	gene6378|gene9288	49	gene1012|gene10215|gene1053|gene10685|gene11283|gene12377|gene12414|gene13185|gene13315|gene14062|gene14264|gene15278|gene1548|gene16094|gene16643|gene17270|gene17271|gene17499|gene18062|gene18078|gene18160|gene19394|gene19399|gene20035|gene20058|gene2068|gene21461|gene2263|gene2278|gene2480|gene3219|gene3268|gene3734|gene3879|gene4108|gene4960|gene5226|gene5343|gene6301|gene6378|gene6464|gene703…	http://amigo.geneontology.org/cgi-bin/amigo/term_details?term=GO:0090002	no
GO:0071361	cellular response to ethanol	0.0347	1.45967	1	1	gene13401	6	gene1006|gene12929|gene13401|gene16244|gene343|gene6634	http://amigo.geneontology.org/cgi-bin/amigo/term_details?term=GO:0071361	no
GO:0086012	membrane depolarization during cardiac muscle cell action potential	0.0347	1.45967	1	1	gene6378	6	gene16610|gene3219|gene6378|gene678|gene9297|gene9822	http://amigo.geneontology.org/cgi-bin/amigo/term_details?term=GO:0086012	no
GO:0048739	cardiac muscle fiber development	0.0347	1.45967	1	1	gene4589	6	gene10464|gene1478|gene21567|gene4589|gene4825|gene9183	http://amigo.geneontology.org/cgi-bin/amigo/term_details?term=GO:0048739	no
GO:0014848	urinary tract smooth muscle contraction	0.0347	1.45967	1	1	gene6509	6	gene10852|gene1383|gene20156|gene4597|gene6509|gene7018	http://amigo.geneontology.org/cgi-bin/amigo/term_details?term=GO:0014848	no
GO:0000394	RNA splicing, via endonucleolytic cleavage and ligation	0.0347	1.45967	1	1	gene3425	6	gene11018|gene14527|gene1758|gene2698|gene3425|gene9271	http://amigo.geneontology.org/cgi-bin/amigo/term_details?term=GO:0000394	no
GO:0007016	cytoskeletal anchoring at plasma membrane	0.0347	1.45967	1	1	gene6378	6	gene10487|gene16559|gene18320|gene21004|gene21192|gene6378	http://amigo.geneontology.org/cgi-bin/amigo/term_details?term=GO:0007016	no
GO:0003323	type B pancreatic cell development	0.0347	1.45967	1	1	gene9288	6	gene13083|gene15378|gene17318|gene2126|gene690|gene9288	http://amigo.geneontology.org/cgi-bin/amigo/term_details?term=GO:0003323	no
GO:0006884	cell volume homeostasis	0.0347	1.45967	1	1	gene6509	6	gene14349|gene15850|gene3575|gene6509|gene6828|gene6931	http://amigo.geneontology.org/cgi-bin/amigo/term_details?term=GO:0006884	no
GO:0051651	maintenance of location in cell	0.03587	1.44527	1	2	gene3423|gene6378	51	gene10487|gene10527|gene1065|gene10674|gene10984|gene11262|gene11467|gene11845|gene11984|gene12208|gene12216|gene13097|gene13119|gene13580|gene13730|gene13818|gene14535|gene16559|gene16567|gene18320|gene18933|gene19160|gene19295|gene2097|gene21004|gene21192|gene21461|gene21603|gene21720|gene3033|gene3423|gene3568|gene3747|gene3882|gene3933|gene5371|gene5683|gene6378|gene6706|gene6714|gene7090|gen…	http://amigo.geneontology.org/cgi-bin/amigo/term_details?term=GO:0051651	no
GO:0007346	regulation of mitotic cell cycle	0.03599	1.44382	1	3	gene12556|gene12904|gene3423	124	gene10087|gene10238|gene1028|gene10335|gene10662|gene10699|gene1113|gene11215|gene11236|gene11300|gene11521|gene11663|gene11739|gene11806|gene11845|gene12064|gene1224|gene12389|gene12510|gene12516|gene12556|gene12687|gene1284|gene12904|gene12980|gene13143|gene13175|gene14108|gene14682|gene1496|gene15072|gene15197|gene15372|gene15400|gene15525|gene15622|gene1601|gene16077|gene16179|gene16288|gene1…	http://amigo.geneontology.org/cgi-bin/amigo/term_details?term=GO:0007346	no
GO:0045185	maintenance of protein location	0.03848	1.41476	1	2	gene3423|gene6378	53	gene10045|gene10487|gene10527|gene1065|gene10674|gene10984|gene11262|gene11467|gene11845|gene11984|gene12208|gene12216|gene13097|gene13119|gene13580|gene13730|gene13818|gene14946|gene16559|gene16567|gene18320|gene18680|gene19160|gene19295|gene2097|gene21004|gene21192|gene21461|gene21603|gene21720|gene3033|gene3423|gene3568|gene3747|gene3882|gene3933|gene5371|gene5683|gene6378|gene6706|gene6714|ge…	http://amigo.geneontology.org/cgi-bin/amigo/term_details?term=GO:0045185	no
GO:0035883	enteroendocrine cell differentiation	0.04037	1.39394	1	1	gene9288	7	gene13083|gene15378|gene17318|gene2126|gene532|gene690|gene9288	http://amigo.geneontology.org/cgi-bin/amigo/term_details?term=GO:0035883	no
GO:0033006	regulation of mast cell activation involved in immune response	0.04037	1.39394	1	1	gene9288	7	gene13508|gene14338|gene15267|gene3284|gene4672|gene7245|gene9288	http://amigo.geneontology.org/cgi-bin/amigo/term_details?term=GO:0033006	no
GO:0008608	attachment of spindle microtubules to kinetochore	0.04037	1.39394	1	1	gene3423	7	gene1065|gene11467|gene19295|gene21720|gene3033|gene3423|gene3747	http://amigo.geneontology.org/cgi-bin/amigo/term_details?term=GO:0008608	no
GO:0070979	protein K11-linked ubiquitination	0.04037	1.39394	1	1	gene12904	7	gene11699|gene12904|gene16950|gene18219|gene5508|gene638|gene8372	http://amigo.geneontology.org/cgi-bin/amigo/term_details?term=GO:0070979	no
GO:0033275	actin-myosin filament sliding	0.04037	1.39394	1	1	gene4589	7	gene1250|gene16514|gene16895|gene18916|gene19850|gene21515|gene4589	http://amigo.geneontology.org/cgi-bin/amigo/term_details?term=GO:0033275	no
GO:0007080	mitotic metaphase plate congression	0.04037	log16(p)	1	1	gene12904	7	gene11467|gene12471|gene12904|gene15241|gene16670|gene19326|gene672	http://amigo.geneontology.org/cgi-bin/amigo/term_details?term=GO:0007080	no
GO:0010649	regulation of cell communication by electrical coupling	0.04037	1.39394	1	1	gene6378	7	gene11260|gene16856|gene19915|gene3803|gene6378|gene8957|gene9296	http://amigo.geneontology.org/cgi-bin/amigo/term_details?term=GO:0010649	no
GO:0090314	positive regulation of protein targeting to membrane	0.04037	1.39394	1	1	gene6378	7	gene13424|gene15748|gene17253|gene2369|gene5021|gene6378|gene7744	http://amigo.geneontology.org/cgi-bin/amigo/term_details?term=GO:0090314	no
GO:0007076	mitotic chromosome condensation	0.04037	1.39394	1	1	gene4589	7	gene10976|gene17684|gene19247|gene20021|gene21567|gene4589|gene9119	http://amigo.geneontology.org/cgi-bin/amigo/term_details?term=GO:0007076	no
GO:0030049	muscle filament sliding	0.04037	1.39394	1	1	gene4589	7	gene1250|gene16514|gene16895|gene18916|gene19850|gene21515|gene4589	http://amigo.geneontology.org/cgi-bin/amigo/term_details?term=GO:0030049	no
GO:0043304	regulation of mast cell degranulation	0.04037	1.39394	1	1	gene9288	7	gene13508|gene14338|gene15267|gene3284|gene4672|gene7245|gene9288	http://amigo.geneontology.org/cgi-bin/amigo/term_details?term=GO:0043304	no
GO:0050909	sensory perception of taste	0.04037	1.39394	1	1	gene12911	7	gene10410|gene12911|gene14586|gene15491|gene5891|gene7018|gene7161	http://amigo.geneontology.org/cgi-bin/amigo/term_details?term=GO:0050909	no
GO:1900087	positive regulation of G1/S transition of mitotic cell cycle	0.04037	1.39394	1	1	gene12556	7	gene11521|gene12556|gene16898|gene21394|gene5085|gene6232|gene7555	http://amigo.geneontology.org/cgi-bin/amigo/term_details?term=GO:1900087	no
GO:0010765	positive regulation of sodium ion transport	0.04037	1.39394	1	1	gene6378	7	gene10773|gene13768|gene16813|gene19503|gene5888|gene6378|gene679	http://amigo.geneontology.org/cgi-bin/amigo/term_details?term=GO:0010765	no
GO:0044091	membrane biogenesis	0.04037	1.39394	1	1	gene6378	7	gene20557|gene21211|gene3268|gene4905|gene4920|gene6378|gene8182	http://amigo.geneontology.org/cgi-bin/amigo/term_details?term=GO:0044091	no
GO:0003309	type B pancreatic cell differentiation	0.04037	1.39394	1	1	gene9288	7	gene13083|gene15378|gene17318|gene2126|gene532|gene690|gene9288	http://amigo.geneontology.org/cgi-bin/amigo/term_details?term=GO:0003309	no
GO:0003008	system process	0.04087	1.3886	1	7	gene12911|gene13402|gene4589|gene4620|gene6378|gene6509|gene9615	551	gene0|gene1007|gene10086|gene10204|gene10252|gene10255|gene10284|gene10311|gene10333|gene10345|gene10351|gene10363|gene10364|gene10394|gene10410|gene10429|gene10464|gene10489|gene10549|gene10550|gene1068|gene10685|gene10740|gene10773|gene10852|gene1090|gene10900|gene1095|gene10983|gene11080|gene11082|gene11117|gene11119|gene11180|gene11200|gene11240|gene11257|gene11260|gene11283|gene11338|gene113…	http://amigo.geneontology.org/cgi-bin/amigo/term_details?term=GO:0003008	no
GO:0000278	mitotic cell cycle	0.04435	1.35311	1	5	gene12556|gene12904|gene3423|gene4589|gene6378	332	gene0|gene10087|gene10121|gene10238|gene1028|gene10319|gene10335|gene1065|gene10662|gene10699|gene10761|gene10820|gene10916|gene10925|gene10976|gene11086|gene1113|gene11215|gene11236|gene11300|gene11315|gene11321|gene11332|gene11358|gene11467|gene11521|gene11548|gene11595|gene11633|gene11663|gene11720|gene11739|gene11747|gene11755|gene11768|gene11786|gene11806|gene11845|gene11995|gene12064|gene12…	http://amigo.geneontology.org/cgi-bin/amigo/term_details?term=GO:0000278	no
GO:0033522	histone H2A ubiquitination	0.046	1.33724	1	1	gene12556	8	gene12556|gene15958|gene1799|gene18114|gene18285|gene20615|gene6121|gene6553	http://amigo.geneontology.org/cgi-bin/amigo/term_details?term=GO:0033522	no
GO:1901077	regulation of relaxation of muscle	0.046	1.33724	1	1	gene4589	8	gene11260|gene15771|gene19915|gene21567|gene4589|gene6480|gene8957|gene9296	http://amigo.geneontology.org/cgi-bin/amigo/term_details?term=GO:1901077	no
GO:0033003	regulation of mast cell activation	0.046	1.33724	1	1	gene9288	8	gene13508|gene14338|gene15267|gene19746|gene3284|gene4672|gene7245|gene9288	http://amigo.geneontology.org/cgi-bin/amigo/term_details?term=GO:0033003	no
GO:1901897	regulation of relaxation of cardiac muscle	0.046	1.33724	1	1	gene4589	8	gene11260|gene15771|gene19915|gene21567|gene4589|gene6480|gene8957|gene9296	http://amigo.geneontology.org/cgi-bin/amigo/term_details?term=GO:1901897	no
GO:0006987	activation of signaling protein activity involved in unfolded protein response	0.046	1.33724	1	1	gene3425	8	gene13660|gene15788|gene19079|gene3425|gene4089|gene5050|gene6931|gene9271	http://amigo.geneontology.org/cgi-bin/amigo/term_details?term=GO:0006987	no
GO:0090313	regulation of protein targeting to membrane	0.046	1.33724	1	1	gene6378	8	gene13424|gene15278|gene15748|gene17253|gene2369|gene5021|gene6378|gene7744	http://amigo.geneontology.org/cgi-bin/amigo/term_details?term=GO:0090313	no
GO:0032148	activation of protein kinase B activity	0.046	1.33724	1	1	gene9288	8	gene12377|gene19049|gene2282|gene3757|gene5021|gene5325|gene9288|gene9546	http://amigo.geneontology.org/cgi-bin/amigo/term_details?term=GO:0032148	no
GO:0010656	negative regulation of muscle cell apoptotic process	0.046	1.33724	1	1	gene9288	8	gene11439|gene1218|gene12980|gene20443|gene20951|gene2312|gene2786|gene9288	http://amigo.geneontology.org/cgi-bin/amigo/term_details?term=GO:0010656	no
GO:0090502	RNA phosphodiester bond hydrolysis, endonucleolytic	0.046	log17(p)	1	1	gene3425	8	gene12082|gene15297|gene17134|gene18211|gene3425|gene6933|gene8598|gene9271	http://amigo.geneontology.org/cgi-bin/amigo/term_details?term=GO:0090502	no
GO:0006972	hyperosmotic response	0.046	1.33724	1	1	gene9288	8	gene13991|gene15850|gene19588|gene3575|gene3605|gene8246|gene8311|gene9288	http://amigo.geneontology.org/cgi-bin/amigo/term_details?term=GO:0006972	no
GO:0098900	regulation of action potential	0.046	1.33724	1	1	gene6378	8	gene12683|gene14741|gene15197|gene15232|gene18754|gene3219|gene6378|gene9296	http://amigo.geneontology.org/cgi-bin/amigo/term_details?term=GO:0098900	no
GO:0002068	glandular epithelial cell development	0.046	1.33724	1	1	gene9288	8	gene13083|gene15378|gene17318|gene19181|gene19397|gene2126|gene690|gene9288	http://amigo.geneontology.org/cgi-bin/amigo/term_details?term=GO:0002068	no
GO:0022402	cell cycle process	0.04704	1.32753	1	6	gene12556|gene12904|gene3423|gene3425|gene4589|gene6378	450	gene0|gene10029|gene1006|gene10121|gene10238|gene1028|gene10302|gene10319|gene10335|gene10410|gene10609|gene1065|gene10662|gene1068|gene10685|gene10699|gene10761|gene10820|gene10875|gene10916|gene10925|gene10976|gene11039|gene11086|gene1113|gene11215|gene11236|gene11269|gene11300|gene11315|gene11321|gene11332|gene11358|gene11399|gene11440|gene11467|gene11521|gene11548|gene11595|gene11633|gene1166…	http://amigo.geneontology.org/cgi-bin/amigo/term_details?term=GO:0022402	no
GO:0043270	positive regulation of ion transport	0.04962	1.30434	1	2	gene6378|gene9288	61	gene10345|gene10685|gene10773|gene1095|gene1142|gene11603|gene12141|gene12724|gene12833|gene13000|gene13032|gene13499|gene13768|gene13927|gene13965|gene14023|gene14108|gene14217|gene14264|gene14560|gene14761|gene15901|gene16065|gene1655|gene16789|gene16813|gene16841|gene16847|gene16961|gene17002|gene17012|gene17253|gene17321|gene17430|gene18216|gene18222|gene18754|gene19044|gene19329|gene19503|ge…	http://amigo.geneontology.org/cgi-bin/amigo/term_details?term=GO:0043270	no

## Sheet: Sheet1
GO names	- log10(p)
mitotic sister chromatid segregation	3.16115
sister chromatid segregation	3
platelet activation	2.48678
muscle contraction	2.39903
wound healing	2.30452
forward locomotion	2.23136
chaeta morphogenesis	2.23136
wing disc development	2.23136
response to muscle stretch	2.23136
detection of muscle stretch	2.23136
instar larval or pupal development	2.23136
larval development	2.23136
imaginal disc-derived wing morphogenesis	2.23136
wing disc morphogenesis	2.23136
imaginal disc morphogenesis	2.23136
post-embryonic appendage morphogenesis	2.23136
positive regulation of sodium ion transmembrane transporter activity	2.23136
instar larval or pupal morphogenesis	2.23136
chaeta development	2.23136
interleukin-21-mediated signaling pathway	2.23136
